# Supplementary material for: How To Optimally Combine Genotypic and Phenotypic Drug Susceptibility Testing Methods for Pyrazinamide
Source: Antimicrob Agents Chemother. 2020 Aug 20;64(9):e01003-20. doi: 10.1128/AAC.01003-20 (PMC7449218; doi:10.1128/AAC.01003-20)
Supplement: Supplemental file 2 [file AAC.01003-20-sd002.xlsx]

## Sheet: Detailed dataset
CATEGORICAL PHENOTYPIC DRUG SUSCEPTIBILITY TESTING																																MINIMUM INHIBITORY CONCENTRATIONS												HOMOPLASY				ADDITIONAL EXPERIMENTAL EVIDENCE FOR FINAL CLASSIFICATION
																								ReSeqTB resistance report - Feb2019								Indirect	Direct											ReSeqTB resistance report - Feb2019
				Liquid dataset						Wayne's assay dataset						Combined dataset																	Werngren 2012 (PMID: 22203587)		Whitfield 2015 (PMID: 26292310)		Morlock 2017 (PMID: 29250443)		Carter 2019 (BioRxiv doi.org/10.1101/518142)
pncA mutation	Pooled for frameshift or premature stop codon (gene)	Considered for merging because of synonymous mutations	Type of mutation	Tot n isolates	Found in R (TP)	Found in S (FP)	R%	S%	Corrected iMCV	Tot n isolates	Found in R (TP)	Found in S (FP)	R%	S%	Corrected iMCV	Tot n isolates	Found in R (TP)	Found in S (FP)	R%	S%	Corrected iMCV	corrected iBCV	Initial classification	Tot n isolates	Found in R (TP)	Found in S (FP)	R%	S%	corrected iBCV	Updated corrected iBCV	Classification 2	MIC likely close to CC	MIC	N of isolates	MIC	N of isolates	MIC	N of isolates	MIC	N of isolates	N of isolates ≤CC (100 ug/mL)	N of isolates >CC (100 ug/mL)	Classification 3	Typing information (genomes available)	Typing information (lineages)	homoplasy y/n	Classification 4	Miotto 2014 (PMID: 25336456)	Walker 2015 (PMID: 26116186)
A102P			single	1	0	1	0	100	indeter	0	NA	NA	NA	NA	NA	1	0	1	0	100	indeter	indeter	C							indeter	C												C	4	2.2.1; 4.2.1	y	B	probably S	not associated with R
A102R			single	1	0	1	0	100	indeter	0	NA	NA	NA	NA	NA	1	0	1	0	100	indeter	indeter	C							indeter	C												C				C	probably S
A102T			single	2	2	0	100	0	indeter	1	1	0	100	0	indeter	2	2	0	100	0	indeter	indeter	C							indeter	C												C	3	2.2.1	n	C	marker for R
A102V			single	8	6	2	75	25	indeter	5	4	1	80	20	indeter	8	5	3	62.5	37.5	indeter	indeter	C							indeter	C	y							25 - >100	2	1	1	B	3	2.2.1; 4.4.1.1	y	B	probably S
a-11c			single	8	6	2	75	25	indeter	1	1	0	100	0	indeter	8	6	2	75	25	indeter	indeter	C							indeter	C	y											B				B
a-11g		yes	single	60	56	4	93.3333	6.66667	10	31	29	2	93.5484	6.45161	10	74	68	6	91.8919	8.10811	10	10	A							10	A						>800	1			0	1	A				A	marker for R	marker for R
a-11g (merged entry)			single (merged)	61	57	4	93.4426	6.55738	10	31	29	2	93.5484	6.45161	10	75	69	6	92	8	10	10	A	22	19	3	86.3636	13.6364	10	10	A												A				A	marker for R	marker for R
a-11g (b)		(b)	single	1	1	0	100	0	10	3	3	0	100	0	10	4	4	0	100	0	10	10	A							10	A												A				A	marker for R	marker for R
a-11g+S65S		yes	multiple + synonymous	1	1	0	100	0	10	0	NA	NA	NA	NA	NA	1	1	0	100	0	10	10	A							10	A												A				A	a-11g marker for R	a-11g marker for R
a-11t			single	1	0	1	0	100	indeter	0	NA	NA	NA	NA	NA	1	0	1	0	100	indeter	indeter	C							indeter	C												C				C
A134V			single	6	6	0	100	0	indeter	4	3	1	75	25	indeter	7	6	1	85.7143	14.2857	indeter	indeter	C							indeter	C								>100	1	0	1	C	1	2.2.1	n	C	marker for R
A143G			single	2	2	0	100	0	indeter	1	0	1	0	100	indeter	2	1	1	50	50	indeter	indeter	C							indeter	C												C				C	probably R
A143P			single	1	1	0	100	0	indeter	0	NA	NA	NA	NA	NA	1	1	0	100	0	indeter	indeter	C							indeter	C												C				C
A143T			single	3	1	2	33.3333	66.6667	indeter	1	1	0	100	0	indeter	3	1	2	33.3333	66.6667	indeter	indeter	C							indeter	C												C	1	2.2.1	n	C	probably S
A146E			single	2	2	0	100	0	indeter	0	NA	NA	NA	NA	NA	2	2	0	100	0	indeter	indeter	C							indeter	C								800	1	0	1	C	2	2.2.1; 4.1.2.1	y	B	marker for R
A146P			single	1	1	0	100	0	indeter	0	NA	NA	NA	NA	NA	1	1	0	100	0	indeter	indeter	C							indeter	C												C	2	2.2.1	n	C	marker for R
A146T			single	4	4	0	100	0	indeter	1	1	0	100	0	indeter	4	4	0	100	0	indeter	indeter	C							indeter	C												C	2	2.2.1	n	C		not associated with R
A146V			single	2	2	0	100	0	indeter	1	1	0	100	0	indeter	3	3	0	100	0	indeter	indeter	C	5	5	0	100	0	10	10	A												A	5	2.2.1.1; 2.2.1	n	A	marker for R
A152T			single	0	NA	NA	NA	NA	NA	1	1	0	100	0	indeter	1	1	0	100	0	indeter	indeter	C							indeter	C												C				C
a-15c+L4S			multiple	2	2	0	100	0	indeter	1	1	0	100	0	indeter	2	2	0	100	0	indeter	indeter	C							indeter	C												C		(L4S) 2.2.1; 4.3.3; 4.1.1.3	(y)	B	L4S marker for R	L4S marker for R
A161P			single	3	3	0	100	0	indeter	3	3	0	100	0	indeter	3	3	0	100	0	indeter	indeter	C							indeter	C												C				C	marker for R
A170V			single	1	0	1	0	100	indeter	0	NA	NA	NA	NA	NA	1	0	1	0	100	indeter	indeter	C							indeter	C				75	1	75	1			2	0	C				C
A171E			single	4	4	0	100	0	indeter	5	4	1	80	20	indeter	8	7	1	87.5	12.5	indeter	indeter	C							indeter	C												C	2	2.2.1; 2.2.1.1	n	C		not associated with R
A171P			single	1	1	0	100	0	indeter	2	2	0	100	0	indeter	2	2	0	100	0	indeter	indeter	C							indeter	C												C				C
A171T			single	2	2	0	100	0	indeter	4	3	1	75	25	indeter	4	3	1	75	25	indeter	indeter	C							indeter	C												C				C
A171V			single	5	4	1	80	20	indeter	1	1	0	100	0	indeter	5	4	1	80	20	indeter	indeter	C							indeter	C												C				C	probably S
A20A			synonymous	1	0	1	0	100	WT	0	NA	NA	NA	NA	NA	1	0	1	0	100	WT	WT	WT							WT	WT												WT				WT		not associated with R
A26A			synonymous	1	1	0	100	0	WT	0	NA	NA	NA	NA	NA	1	1	0	100	0	WT	WT	WT							WT	WT												WT				WT		not associated with R
A26G			single	1	1	0	100	0	indeter	2	2	0	100	0	indeter	2	2	0	100	0	indeter	indeter	C							indeter	C												C				C
A28T			single	1	0	1	0	100	indeter	0	NA	NA	NA	NA	NA	1	0	1	0	100	indeter	indeter	C							indeter	C						100	1			1	0	C	1	2.2.1	n	C
A28V			single	1	1	0	100	0	indeter	1	0	1	0	100	indeter	1	0	1	0	100	indeter	indeter	C							indeter	C												C				C
A30D			single	0	NA	NA	NA	NA	NA	1	1	0	100	0	indeter	1	1	0	100	0	indeter	indeter	C							indeter	C												C				C
A36A			synonymous	0	NA	NA	NA	NA	NA	1	1	0	100	0	WT	1	1	0	100	0	WT	WT	WT							WT	WT												WT				WT		not associated with R
A38A			synonymous	1	0	1	0	100	WT	0	NA	NA	NA	NA	NA	1	0	1	0	100	WT	WT	WT							WT	WT												WT	3	4.1.2.1	n	WT		not associated with R
A39A+H57D		yes	multiple + synonymous	1	1	0	100	0	10	0	NA	NA	NA	NA	NA	1	1	0	100	0	10	10	A							10	A												A		(H57D) bovis; 2.2.1	(y)	A	H57D marker for R	H57D marker for R
A3E			single	9	9	0	100	0	10	9	9	0	100	0	indeter	10	10	0	100	0	10	10	A							10	A												A	3	2.2.1	n	A	marker for R
A3E+R140H			multiple	1	1	0	100	0	10	1	1	0	100	0	indeter	1	1	0	100	0	10	10	A							10	A												A		(A3E) 2.2.1	(n)	A	A3E marker for R
A3P			single	2	2	0	100	0	indeter	4	4	0	100	0	indeter	4	4	0	100	0	indeter	indeter	C							indeter	C												C				C
A3S			single	1	1	0	100	0	indeter	1	0	1	0	100	indeter	1	0	1	0	100	indeter	indeter	C							indeter	C												C				C
A46A			synonymous	2	2	0	100	0	WT	2	0	2	0	100	WT	2	0	2	0	100	WT	WT	WT							WT	WT												WT	1	4	n	WT		not associated with R
A46A+D129D			multiple + synonymous	1	1	0	100	0	WT	1	0	1	0	100	WT	1	0	1	0	100	WT	WT	WT							WT	WT												WT				WT
A46E			single	1	1	0	100	0	indeter	1	1	0	100	0	indeter	2	2	0	100	0	indeter	indeter	C							indeter	C												C				C
A46S			single	1	1	0	100	0	indeter	1	1	0	100	0	indeter	1	1	0	100	0	indeter	indeter	C							indeter	C												C				C
A46V			single	11	10	1	90.9091	9.09091	10	2	2	0	100	0	indeter	11	10	1	90.9091	9.09091	10	10	A							10	A												A	3	2.2.1; 4.1.2.1; 4.3.3	y	A	probably S	not associated with R
C138C			synonymous	0	NA	NA	NA	NA	NA	2	2	0	100	0	WT	2	2	0	100	0	WT	WT	WT							WT	WT												WT				WT		not associated with R
C138R			single	4	4	0	100	0	indeter	1	1	0	100	0	indeter	4	4	0	100	0	indeter	indeter	C	6	5	1	83.3333	16.6667	10	10	A												A	5	2.2.1; 4.3.3	y	A	marker for R	marker for R
C138S			single	2	2	0	100	0	indeter	1	1	0	100	0	indeter	2	2	0	100	0	indeter	indeter	C							indeter	C												C				C
C138T			single	1	1	0	100	0	indeter	0	NA	NA	NA	NA	NA	1	1	0	100	0	indeter	indeter	C							indeter	C												C				C
C138W			single	1	1	0	100	0	indeter	1	1	0	100	0	indeter	1	1	0	100	0	indeter	indeter	C							indeter	C												C				C	marker for R
C138Y			single	6	6	0	100	0	indeter	3	2	1	66.6667	33.3333	indeter	8	7	1	87.5	12.5	indeter	indeter	C							indeter	C												C				C
C14G			single	4	1	3	25	75	indeter	2	1	1	50	50	indeter	4	1	3	25	75	indeter	indeter	C							indeter	C								800	1	0	1	C	2	4.2.1	n	C
C14R		yes	single	9	9	0	100	0	10	7	7	0	100	0	indeter	14	14	0	100	0	10	10	A							10	A								>100	1	0	1	A		2.2.1; 2.2.2; 4.1.1.3; 4.2.1; 4.3.3	y	A	marker for R	marker for R
C14R (merged entry)			single (merged)	11	11	0	100	0	10	7	7	0	100	0	indeter	16	16	0	100	0	10	10	A							10	A												A	9	2.2.1; 2.2.2; 4.1.1.3; 4.2.1; 4.3.3	y	A	marker for R	marker for R
C14R+S65S		yes	multiple + synonymous	2	2	0	100	0	10	0	NA	NA	NA	NA	NA	2	2	0	100	0	10	10	A							10	A												A		(C14R) 2.2.1; 2.2.2; 4.1.1.3; 4.2.1; 4.3.3	(y)	A	C14R marker for R	C14R marker for R
C14Stop	yes (pncA)		single	4	4	0	100	0	10	1	1	0	100	0	10	4	4	0	100	0	10	10	A							10	A												A				A	marker for R
C14W			single	2	2	0	100	0	indeter	0	NA	NA	NA	NA	NA	2	2	0	100	0	indeter	indeter	C							indeter	C												C				C
C14W+Y103H			multiple	1	1	0	100	0	10	0	NA	NA	NA	NA	NA	1	1	0	100	0	10	10	A							10	A												A				A
C14Y			single	1	1	0	100	0	indeter	0	NA	NA	NA	NA	NA	1	1	0	100	0	indeter	indeter	C							indeter	C												C	3	2.2.1.1; 4.2.1	y	B
C184Y			single	1	1	0	100	0	indeter	1	1	0	100	0	indeter	1	1	0	100	0	indeter	indeter	C							indeter	C												C				C
c-26t+S67P			multiple	0	NA	NA	NA	NA	NA	1	1	0	100	0	indeter	1	1	0	100	0	indeter	10	A							10	A												A		(S67P) 2.2.1; 4.8	(y)	A	S67P marker for R
C72R			single	5	5	0	100	0	indeter	4	4	0	100	0	indeter	7	7	0	100	0	10	10	A							10	A												A	3	2.2.1	n	A	marker for R
C72Stop	yes (pncA)		single	0	NA	NA	NA	NA	NA	1	1	0	100	0	10	1	1	0	100	0	10	10	A							10	A												A				A	marker for R by rule
C72W			single	3	3	0	100	0	indeter	1	1	0	100	0	indeter	3	3	0	100	0	indeter	indeter	C							indeter	C												C				C
C72Y			single	1	1	0	100	0	indeter	2	2	0	100	0	indeter	2	2	0	100	0	indeter	indeter	C							indeter	C												C				C
D110G			single	2	1	1	50	50	indeter	0	NA	NA	NA	NA	NA	2	1	1	50	50	indeter	indeter	C							indeter	C				50	1					1	0	C				C
D129Y			single	1	1	0	100	0	indeter	0	NA	NA	NA	NA	NA	1	1	0	100	0	indeter	indeter	C							indeter	C												C	1	4.8	n	C	marker for R
D12A			single	17	17	0	100	0	10	9	7	2	77.7778	22.2222	indeter	20	18	2	90	10	5	10	A	8	8	0	100	0	10	10	A												A	9	2.2.1; 4.2.1; 4.6.1.2	y	A	marker for R	marker for R
D12E			single	2	2	0	100	0	indeter	0	NA	NA	NA	NA	NA	2	2	0	100	0	indeter	indeter	C							indeter	C												C				C	marker for R
D12G			single	21	17	4	80.9524	19.0476	1	12	9	3	75	25	indeter	21	14	7	66.6667	33.3333	indeter	1	B							1	B	y											B	3	2.2.1	n	B	probably S
D12H			single	1	1	0	100	0	indeter	0	NA	NA	NA	NA	NA	1	1	0	100	0	indeter	indeter	C							indeter	C												C				C
D12N			single	8	8	0	100	0	10	3	3	0	100	0	indeter	9	9	0	100	0	10	10	A							10	A												A				A	marker for R
D136G			single	7	4	3	57.1429	42.8571	indeter	2	0	2	0	100	indeter	7	4	3	57.1429	42.8571	indeter	indeter	C							indeter	C	y											B	4	2.2.1; 2.2.1.1	n	B	probably S
D136H			single	2	2	0	100	0	indeter	2	2	0	100	0	indeter	2	2	0	100	0	indeter	indeter	C							indeter	C												C				C
D136Y			single	3	3	0	100	0	indeter	0	NA	NA	NA	NA	NA	3	3	0	100	0	indeter	indeter	C							indeter	C												C	3	2.2.1	n	C	marker for R
D33A			single	1	0	1	0	100	indeter	1	0	1	0	100	indeter	1	0	1	0	100	indeter	indeter	C							indeter	C												C				C
D40V+T135P			multiple	0	NA	NA	NA	NA	NA	1	1	0	100	0	indeter	1	1	0	100	0	10	10	A							10	A												A		(T135P) 4.1.2.1; 2.2.1; 4.2.1	(y)	A	T135P marker for R	T135P marker for R
D49A			single	2	2	0	100	0	indeter	3	2	1	66.6667	33.3333	indeter	5	4	1	80	20	indeter	indeter	C							indeter	C												C				C	marker for R
D49E			single	1	0	1	0	100	indeter	1	0	1	0	100	indeter	2	0	2	0	100	indeter	indeter	C							indeter	C								200	1	0	1	C				C
D49G			single	21	20	1	95.2381	4.7619	10	1	1	0	100	0	indeter	21	20	1	95.2381	4.7619	10	10	A	6	6	0	100	0	10	10	A												A	19	4.3.3	n	A	marker for R
D49H+A102V			multiple	1	1	0	100	0	indeter	0	NA	NA	NA	NA	NA	1	1	0	100	0	indeter	indeter	C							indeter	C	y (A102V)											B		(A102V) 2.2.1; (A102V) 4.4.1.1	(y)	B
D49N			single	5	5	0	100	0	indeter	4	3	1	75	25	indeter	5	4	1	80	20	indeter	indeter	C							indeter	C												C	4	3; 4.3.3	y	B	marker for R	marker for R
D49V			single	1	1	0	100	0	indeter	1	1	0	100	0	indeter	1	1	0	100	0	indeter	indeter	C							indeter	C												C				C
D49Y			single	1	1	0	100	0	indeter	1	1	0	100	0	indeter	1	1	0	100	0	indeter	indeter	C							indeter	C												C				C
D53A			single	1	1	0	100	0	indeter	0	NA	NA	NA	NA	NA	1	1	0	100	0	indeter	indeter	C							indeter	C												C				C
D53N			single	1	1	0	100	0	indeter	1	1	0	100	0	indeter	1	1	0	100	0	indeter	indeter	C							indeter	C												C				C
D63A			single	7	5	2	71.4286	28.5714	indeter	5	4	1	80	20	indeter	7	6	1	85.7143	14.2857	indeter	indeter	C							indeter	C	y							300-400	1	0	1	B	9	4.3.3; 4.1.2.1; 2.2.1	y	B		not associated with R
D63G			single	8	8	0	100	0	10	0	NA	NA	NA	NA	NA	8	8	0	100	0	10	10	A							10	A												A	5	4.1.1.3; 2.2.1; 4.3.4.2.1	y	A	marker for R
D63H			single	2	2	0	100	0	indeter	1	1	0	100	0	NA	2	2	0	100	0	indeter	indeter	C							indeter	C												C	1	3	n	C
D80E			single	1	1	0	100	0	indeter	0	NA	NA	NA	NA	NA	1	1	0	100	0	indeter	indeter	C							indeter	C												C				C
D8A			single	2	2	0	100	0	indeter	0	NA	NA	NA	NA	NA	2	2	0	100	0	indeter	indeter	C							indeter	C												C				C	marker for R
D8E			single	6	6	0	100	0	indeter	1	1	0	100	0	indeter	6	6	0	100	0	indeter	indeter	C							indeter	C												C	6	2.2.1	n	C	marker for R	not associated with R
D8G			single	12	12	0	100	0	10	1	1	0	100	0	indeter	12	12	0	100	0	10	10	A							10	A												A				A	marker for R	marker for R
D8N			single	6	6	0	100	0	indeter	2	2	0	100	0	indeter	6	6	0	100	0	indeter	indeter	C							indeter	C								800	1	0	1	C	6	4.2.1; 2.2.1	y	B	marker for R	marker for R
D8Y			single	2	2	0	100	0	indeter	1	1	0	100	0	indeter	2	2	0	100	0	indeter	indeter	C							indeter	C												C				C
D8Y+L35R			multiple	3	3	0	100	0	indeter	1	1	0	100	0	indeter	3	3	0	100	0	indeter	indeter	C							indeter	C												C				C		L35R not associated with R
E111Stop	yes (pncA)		single	2	2	0	100	0	10	0	NA	NA	NA	NA	NA	2	2	0	100	0	10	10	A							10	A												A				A	marker for R by rule
E127K			single	1	1	0	100	0	indeter	1	1	0	100	0	indeter	1	1	0	100	0	indeter	indeter	C							indeter	C												C				C
E127Stop	yes (pncA)		single	1	1	0	100	0	10	1	1	0	100	0	10	1	1	0	100	0	10	10	A							10	A												A				A	marker for R by rule
E174G			single	0	NA	NA	NA	NA	NA	1	0	1	0	100	indeter	1	0	1	0	100	indeter	indeter	C							indeter	C												C				C
E174G+M175R			multiple	2	2	0	100	0	indeter	0	NA	NA	NA	NA	NA	2	2	0	100	0	indeter	indeter	C							indeter	C												C				C
E37Stop	yes (pncA)		single	1	1	0	100	0	10	0	NA	NA	NA	NA	NA	1	1	0	100	0	10	10	A							10	A												A				A	marker for R
E37V			single	2	0	2	0	100	indeter	0	NA	NA	NA	NA	NA	2	0	2	0	100	indeter	indeter	C							indeter	C				50	2	50	1			3	0	C	2	4.1.1.1	n	C		not associated with R
E91Stop	yes (pncA)		single	1	1	0	100	0	10	0	NA	NA	NA	NA	NA	1	1	0	100	0	10	10	A							10	A												A				A	marker for R by rule
F13F+G124V			multiple + synonymous	1	0	1	0	100	indeter	0	NA	NA	NA	NA	NA	1	0	1	0	100	indeter	indeter	C							indeter	C												C				C
F13L			single	4	3	1	75	25	indeter	0	NA	NA	NA	NA	NA	4	3	1	75	25	indeter	indeter	C							indeter	C						>100	1			0	1	C				C	marker for R
F13S			single	3	2	1	66.6667	33.3333	indeter	1	1	0	100	0	indeter	3	2	1	66.6667	33.3333	indeter	indeter	C							indeter	C												C	1	2.2.1	n	C	marker for R
F58L			single	14	11	3	78.5714	21.4286	indeter	3	2	1	66.6667	33.3333	indeter	14	10	4	71.4286	28.5714	indeter	indeter	C							indeter	C	y	128 - 512	2					800	1	0	3	B	4	4.3.4.2; 2.2.1	y	B	marker for R
F58S			single	1	1	0	100	0	indeter	1	1	0	100	0	indeter	2	2	0	100	0	indeter	indeter	C	4	4	0	100	0	10	10	A								>100	1	0	1	A	3	4.4.1.1; 4.2.1	y	A
F81C			single	1	1	0	100	0	indeter	0	NA	NA	NA	NA	NA	1	1	0	100	0	indeter	indeter	C							indeter	C												C	1	2.2.1	n	C	marker for R
F81S			single	1	0	1	0	100	indeter	0	NA	NA	NA	NA	NA	1	0	1	0	100	indeter	indeter	C							indeter	C								100	1	1	0	C	2	2.2.1	n	C	marker for R
F81V			single	3	2	1	66.6667	33.3333	indeter	1	1	0	100	0	indeter	3	2	1	66.6667	33.3333	indeter	indeter	C							indeter	C												C				C	marker for R	marker for R
F94C			single	6	5	1	83.3333	16.6667	indeter	1	1	0	100	0	indeter	7	6	1	85.7143	14.2857	indeter	indeter	C							indeter	C												C	1	2.2.1	n	C	marker for R
F94L			single	17	16	1	94.1176	5.88235	10	4	2	2	50	50	indeter	18	15	3	83.3333	16.6667	5	10	A							10	A												A	3	2.2.1; 4.3.3	y	A	marker for R
F94P			single	2	2	0	100	0	indeter	0	NA	NA	NA	NA	NA	2	2	0	100	0	indeter	indeter	C							indeter	C												C				C
F94S			single	7	7	0	100	0	10	1	1	0	100	0	indeter	7	7	0	100	0	10	10	A							10	A												A				A	marker for R
G105D			single	2	2	0	100	0	indeter	4	4	0	100	0	indeter	4	4	0	100	0	indeter	indeter	C							indeter	C												C				C	marker for R
G105V			single	1	1	0	100	0	indeter	0	NA	NA	NA	NA	NA	1	1	0	100	0	indeter	indeter	C							indeter	C												C	2	2.2.1	n	C
G108R			single	9	9	0	100	0	10	6	6	0	100	0	indeter	10	10	0	100	0	10	10	A							10	A								>100	1	0	1	A	2	2.2.1; 4.3.3	y	A	marker for R
G108Stop	yes (pncA)		single	1	1	0	100	0	10	1	1	0	100	0	10	1	1	0	100	0	10	10	A							10	A												A				A	marker for R by rule
G108V			single	1	1	0	100	0	indeter	1	1	0	100	0	indeter	1	1	0	100	0	indeter	indeter	C							indeter	C												C				C	marker for R
G113D+D158N			multiple	0	NA	NA	NA	NA	NA	1	1	0	100	0	indeter	1	1	0	100	0	indeter	indeter	C							indeter	C												C				C
G124D			single	1	0	1	0	100	indeter	0	NA	NA	NA	NA	NA	1	0	1	0	100	indeter	indeter	C							indeter	C												C				C
G124G+G132S		yes	multiple + synonymous	1	0	1	0	100	indeter	0	NA	NA	NA	NA	NA	1	0	1	0	100	indeter	indeter	C							indeter	C												C				C	G132S marker for R
G124S			single	1	1	0	100	0	indeter	1	1	0	100	0	indeter	1	1	0	100	0	indeter	indeter	C							indeter	C												C				C
D126D			single	1	1	0	100	0	indeter	0	NA	NA	NA	NA	NA	1	1	0	100	0	indeter	indeter	C							indeter	C												C				C
G132A			single	6	6	0	100	0	indeter	0	NA	NA	NA	NA	NA	6	6	0	100	0	indeter	indeter	C							indeter	C		1024	1							0	1	C	1	4.3.3	n	C	marker for R
G132C			single	4	4	0	100	0	indeter	0	NA	NA	NA	NA	NA	4	4	0	100	0	indeter	indeter	C							indeter	C												C				C	marker for R
G132D			single	6	6	0	100	0	indeter	3	3	0	100	0	indeter	6	6	0	100	0	indeter	indeter	C							indeter	C												C				C	marker for R	marker for R
G132R			single	1	1	0	100	0	indeter	0	NA	NA	NA	NA	NA	1	1	0	100	0	indeter	indeter	C							indeter	C												C				C
G132S		yes	single	9	9	0	100	0	indeter	6	5	1	83.3333	16.6667	indeter	10	9	1	90	10	indeter	indeter	C							indeter	C		>1024	1					>100	1	0	2	C				C	marker for R
G132S (merged entry)			single (merged)	10	9	1	90	10	indeter	6	5	1	83.3333	16.6667	indeter	11	9	2	81.8182	18.1818	indeter	indeter	C							indeter	C												C				C	marker for R
G132V			single	1	1	0	100	0	indeter	1	1	0	100	0	indeter	1	1	0	100	0	indeter	indeter	C							indeter	C												C				C
g-13t			single	2	1	1	50	50	indeter	0	NA	NA	NA	NA	NA	2	1	1	50	50	indeter	indeter	C							indeter	C												C				C	not associated with R
G162D			single	5	5	0	100	0	indeter	1	1	0	100	0	indeter	6	6	0	100	0	indeter	indeter	C							indeter	C												C	3	2.2.1; 4.1	y	B	marker for R	marker for R
G162R			single	1	1	0	100	0	indeter	0	NA	NA	NA	NA	NA	1	1	0	100	0	indeter	indeter	C							indeter	C												C				C
G162S			single	1	1	0	100	0	indeter	0	NA	NA	NA	NA	NA	1	1	0	100	0	indeter	indeter	C							indeter	C												C				C
G162V			single	1	1	0	100	0	indeter	0	NA	NA	NA	NA	NA	1	1	0	100	0	indeter	indeter	C							indeter	C												C				C
G16S			single	0	NA	NA	NA	NA	NA	1	1	0	100	0	indeter	1	1	0	100	0	indeter	indeter	C							indeter	C												C				C
G17A			single	1	1	0	100	0	indeter	0	NA	NA	NA	NA	NA	1	1	0	100	0	indeter	indeter	C							indeter	C												C				C
G17C			single	1	0	1	0	100	indeter	0	NA	NA	NA	NA	NA	1	0	1	0	100	indeter	indeter	C							indeter	C												C				C
G17D			single	6	6	0	100	0	indeter	0	NA	NA	NA	NA	NA	6	6	0	100	0	indeter	indeter	C							indeter	C												C	1	4.1.1.3	n	C
G17S			single	1	0	1	0	100	indeter	0	NA	NA	NA	NA	NA	1	0	1	0	100	indeter	indeter	C							indeter	C												C	2	4.3.3	n	C	marker for R	not associated with R
G17V			single	1	0	1	0	100	indeter	0	NA	NA	NA	NA	NA	1	0	1	0	100	indeter	indeter	C							indeter	C												C				C
G23A			single	1	1	0	100	0	indeter	1	0	1	0	100	indeter	1	0	1	0	100	indeter	indeter	C							indeter	C												C				C
G24D			single	6	6	0	100	0	indeter	6	4	2	66.6667	33.3333	indeter	8	6	2	75	25	indeter	indeter	C							indeter	C	y											B	1	4.3.3	n	B	marker for R
G24R			single	1	1	0	100	0	indeter	0	NA	NA	NA	NA	NA	1	1	0	100	0	indeter	indeter	C							indeter	C												C				C
G55G+D56G+H57P+F58L			multiple + synonymous	1	1	0	100	0	indeter	1	1	0	100	0	indeter	1	1	0	100	0	indeter	indeter	C							indeter	C	y (F58L)											B		(F58L) 4.3.4.2; 2.2.1	(y)	B	H57P, F58L marker for R
S74R			single	1	1	0	100	0	indeter	1	1	0	100	0	indeter	1	1	0	100	0	indeter	indeter	C							indeter	C												C				C
G75G			synonymous	1	1	0	100	0	WT	1	1	0	100	0	WT	1	1	0	100	0	WT	WT	WT							WT	WT												WT				WT		not associated with R
G75G+L172P		yes	multiple + synonymous	1	1	0	100	0	10	0	NA	NA	NA	NA	NA	1	1	0	100	0	10	10	A							10	A												A		(L172P) 4.1.2.1; 2.2.1	(y)	A	L172P probably R	L172P marker for R
G78C			single	4	4	0	100	0	indeter	3	1	2	33.3333	66.6667	indeter	4	2	2	50	50	indeter	indeter	C							indeter	C												C				C		marker for R
G78D			single	0	NA	NA	NA	NA	NA	1	0	1	0	100	indeter	1	0	1	0	100	indeter	indeter	C							indeter	C												C	1	2.2.1	n	C
G78G			synonymous	2	1	1	50	50	WT	2	1	1	50	50	WT	2	1	1	50	50	WT	WT	WT							WT	WT												WT				WT		not associated with R
G78S			single	0	NA	NA	NA	NA	NA	1	1	0	100	0	indeter	1	1	0	100	0	indeter	indeter	C							indeter	C												C	2	2.2.1	n	C
G97A			single	3	3	0	100	0	indeter	0	NA	NA	NA	NA	NA	3	3	0	100	0	indeter	indeter	C							indeter	C												C				C	marker for R
G97C			single	6	6	0	100	0	indeter	3	3	0	100	0	indeter	6	6	0	100	0	indeter	indeter	C							indeter	C								>100	1	0	1	C				C		marker for R
G97D			single	10	10	0	100	0	10	9	7	2	77.7778	22.2222	indeter	13	11	2	84.6154	15.3846	indeter	10	A							10	A								0 - >100	2	1	1	A	3	1.2.2	n	A	marker for R	marker for R
G97R			single	1	1	0	100	0	indeter	0	NA	NA	NA	NA	NA	1	1	0	100	0	indeter	indeter	C							indeter	C												C				C		marker for R
G97S			single	11	11	0	100	0	10	4	3	1	75	25	indeter	12	11	1	91.6667	8.33333	10	10	A	4	4	0	100	0	10	10	A												A	5	2.2.1; 4.8	y	A	marker for R
H137C			single	2	0	2	0	100	indeter	0	NA	NA	NA	NA	NA	2	0	2	0	100	indeter	indeter	C							indeter	C												C				C	probably S
H137D			single	1	1	0	100	0	indeter	1	1	0	100	0	indeter	1	1	0	100	0	indeter	indeter	C							indeter	C												C				C	marker for R
H137P			single	3	3	0	100	0	indeter	4	4	0	100	0	indeter	5	5	0	100	0	indeter	indeter	C							indeter	C												C				C	marker for R
H137R			single	4	4	0	100	0	indeter	2	0	2	0	100	indeter	6	4	2	66.6667	33.3333	indeter	indeter	C							indeter	C	y											B	3	2.2.1; 4.2.1	y	B	marker for R	marker for R
H43P			single	2	2	0	100	0	indeter	1	0	1	0	100	indeter	2	1	1	50	50	indeter	indeter	C							indeter	C												C				C	probably R
H43Y			single	1	0	1	0	100	indeter	0	NA	NA	NA	NA	NA	1	0	1	0	100	indeter	indeter	C							indeter	C												C				C	marker for R
H51D			single	1	1	0	100	0	indeter	1	1	0	100	0	indeter	2	2	0	100	0	indeter	indeter	C							indeter	C												C				C
H51G			single	1	1	0	100	0	indeter	1	1	0	100	0	indeter	1	1	0	100	0	indeter	indeter	C							indeter	C												C				C
H51N			single	0	NA	NA	NA	NA	NA	1	1	0	100	0	indeter	1	1	0	100	0	indeter	indeter	C							indeter	C												C				C
H51P			single	3	2	1	66.6667	33.3333	indeter	5	4	1	80	20	indeter	7	5	2	71.4286	28.5714	indeter	indeter	C							indeter	C	y							>100	1	0	1	B	3	2.2.1	n	B	marker for R
H51Q			single	21	21	0	100	0	10	6	6	0	100	0	indeter	22	22	0	100	0	10	10	A							10	A		>1024	1							0	1	A	4	4.1.2; 4.8	y	A	marker for R	marker for R
H51Q+A165T			multiple	1	1	0	100	0	10	1	1	0	100	0	indeter	1	1	0	100	0	10	10	A							10	A												A		(H51Q) 4.1.2; 4.8	(y)	A	H51Q marker for R	H51Q marker for R
H51R			single	12	10	2	83.3333	16.6667	indeter	6	6	0	100	0	indeter	13	11	2	84.6154	15.3846	indeter	indeter	C	38	15	2	39.4737	5.26316	10	10	A								800	1	0	1	A	22	2.2.1; 4.3.3	y	A	marker for R	not associated with R
H51Y			single	4	4	0	100	0	indeter	2	2	0	100	0	indeter	4	4	0	100	0	indeter	indeter	C							indeter	C								800	1	0	1	C				C	marker for R
H57A			single	2	2	0	100	0	indeter	0	NA	NA	NA	NA	NA	2	2	0	100	0	indeter	indeter	C							indeter	C												C				C
H57D		yes	single	33	33	0	100	0	10	9	9	0	100	0	indeter	33	33	0	100	0	10	10	A							10	A								800	1	0	1	A		bovis; 2.2.1	y	A	marker for R	marker for R
H57D (merged entry)			single (merged)	35	35	0	100	0	10	9	9	0	100	0	indeter	35	35	0	100	0	10	10	A	21	21	0	100	0	10	10	A												A	51	bovis; 2.2.1	y	A	marker for R	marker for R
H57D+C72G			multiple	1	1	0	100	0	10	1	1	0	100	0	indeter	1	1	0	100	0	10	10	A							10	A												A		(H57D) bovis; 2.2.1	(y)	A	H57D marker for R	H57D marker for R
H57D+S74S		yes	multiple + synonymous	1	1	0	100	0	10	0	NA	NA	NA	NA	NA	1	1	0	100	0	10	10	A							10	A												A		(H57D) bovis; 2.2.1	(y)	A	H57D marker for R	H57D marker for R
H57L			single	1	1	0	#NAME?	0	indeter	0	NA	NA	NA	NA	NA	1	1	0	100	0	indeter	indeter	C							indeter	C												C				C
H57N			single	0	NA	NA	NA	NA	NA	1	0	1	0	100	indeter	1	0	1	0	100	indeter	indeter	C							indeter	C												C				C
H57P			single	6	6	0	100	0	indeter	3	2	1	66.6667	33.3333	indeter	6	5	1	83.3333	16.6667	indeter	indeter	C							indeter	C												C				C	marker for R
H57Q			single	1	1	0	100	0	indeter	0	NA	NA	NA	NA	NA	1	1	0	100	0	indeter	indeter	C							indeter	C												C				C	marker for R
H57R			single	19	19	0	100	0	10	3	3	0	100	0	indeter	21	21	0	100	0	10	10	A							10	A												A	12	2.2.1; 4.1.2.1; 4.2.1; 4.4.2	y	A	marker for R	marker for R
H57Y			single	11	10	1	90.9091	9.09091	10	3	3	0	100	0	indeter	11	10	1	90.9091	9.09091	10	10	A							10	A												A				A	marker for R
H71D			single	11	10	1	90.9091	9.09091	10	8	8	0	100	0	indeter	11	10	1	90.9091	9.09091	10	10	A							10	A												A				A
H71Q			single	5	5	0	100	0	indeter	1	1	0	100	0	indeter	6	6	0	100	0	indeter	indeter	C							indeter	C												C	2	2.2.1	n	C	marker for R	marker for R
H71R			single	15	12	3	80	20	indeter	7	6	1	85.7143	14.2857	indeter	17	13	4	76.4706	23.5294	indeter	indeter	C							indeter	C												C	26	2.2.1	n	C	marker for R
H71Y			single	8	8	0	100	0	10	4	3	1	75	25	indeter	8	7	1	87.5	12.5	indeter	10	A							10	A								>100	1	0	1	A				A	marker for R	marker for R
H82D			single	2	1	1	50	50	indeter	0	NA	NA	NA	NA	NA	2	1	1	50	50	indeter	indeter	C							indeter	C												C	3	2.2.1; 4.3.3; 4.3.4.2.1	y	B	marker for R	not associated with R
H82L			single	0	NA	NA	NA	NA	NA	1	1	0	100	0	indeter	1	1	0	100	0	indeter	indeter	C							indeter	C												C				C
H82R			single	7	7	0	100	0	10	2	2	0	100	0	indeter	8	8	0	100	0	10	10	A							10	A												A	3	2.2.1	n	A	marker for R
H82Y+S65C			multiple	1	1	0	100	0	indeter	1	1	0	100	0	indeter	1	1	0	100	0	indeter	indeter	C							indeter	C												C				C
I133N			single	0	NA	NA	NA	NA	NA	1	0	1	0	100	indeter	1	0	1	0	100	indeter	indeter	C							indeter	C												C				C
I133S			single	0	NA	NA	NA	NA	NA	1	1	0	100	0	indeter	1	1	0	100	0	indeter	indeter	C							indeter	C												C				C
I133T			single	23	16	7	69.5652	30.4348	indeter	4	4	0	100	0	indeter	23	16	7	69.5652	30.4348	indeter	indeter	C							indeter	C	y											B	36	2.2.1	n	B	marker for R	marker for R
I31S			single	5	4	1	80	20	indeter	4	2	2	50	50	indeter	5	3	2	60	40	indeter	indeter	C							indeter	C								>100	1	0	1	C	4	2.2.1	n	C	marker for R
I31T			single	21	12	9	57.1429	42.8571	indeter	13	0	13	0	100	0	21	8	13	38.0952	61.9048	indeter	0	E							0	E	y											B	2	2.2.1	n	B
I5N			single	1	1	0	100	0	indeter	1	1	0	100	0	indeter	1	1	0	100	0	indeter	indeter	C							indeter	C												C				C
I5S			single	3	3	0	100	0	indeter	3	3	0	100	0	indeter	4	4	0	100	0	indeter	indeter	C							indeter	C												C				C
I5T			single	1	1	0	100	0	indeter	0	NA	NA	NA	NA	NA	1	1	0	100	0	indeter	indeter	C							indeter	C												C	6	2.2.1; 1.1.2	y	B	marker for R
I6L			single	129	8	121	6.20155	93.7984	0	1	1	0	100	0	indeter	129	9	120	6.97674	93.0233	0	0	E	134	12	122	8.95522	91.0448	0	0	E												E	160	2.2.1	n	E	probably S
I6M			single	1	1	0	100	0	indeter	0	NA	NA	NA	NA	NA	1	1	0	100	0	indeter	indeter	C							indeter	C												C	1	4.1.1.3	n	C
I6S			single	1	1	0	100	0	indeter	0	NA	NA	NA	NA	NA	1	1	0	100	0	indeter	indeter	C							indeter	C												C				C
I6T			single	10	10	0	100	0	10	1	1	0	100	0	indeter	10	10	0	100	0	10	10	A							10	A		256	1							0	1	A	2	2.2.1	n	A
I90S			single	3	3	0	100	0	indeter	0	NA	NA	NA	NA	NA	3	3	0	100	0	indeter	indeter	C							indeter	C												C				C
indel - 11 bp del at start	yes (pncA)		indels	3	3	0	100	0	10	1	1	0	100	0	10	2	2	0	100	0	10	10	A							10	A												A				A
indel - 11 nt del at 379-389	yes (pncA)		indels	1	1	0	100	0	10	1	1	0	100	0	10	1	1	0	100	0	10	10	A							10	A												A				A
indel - 111del	yes (pncA)		indels	1	1	0	100	0	10	0	NA	NA	NA	NA	NA	1	1	0	100	0	10	10	A							10	A												A				A	marker for R
indel - 117ins	yes (pncA)		indels	2	2	0	100	0	10	0	NA	NA	NA	NA	NA	2	2	0	100	0	10	10	A							10	A												A				A	marker for R
indel - Q122ins	yes (pncA)		indels	1	1	0	100	0	10	0	NA	NA	NA	NA	NA	1	1	0	100	0	10	10	A							10	A												A				A	marker for R
indel - V128ins	yes (pncA)		indels	1	1	0	100	0	10	0	NA	NA	NA	NA	NA	1	1	0	100	0	10	10	A							10	A												A				A	marker for R
indel - V131ins (frameshift)	yes (pncA)	yes	indels	31	31	0	100	0	10	13	13	0	100	0	10	35	35	0	100	0	10	10	A							10	A												A				A	marker for R
indel - V131ins (frameshift) (merged entry)	yes (pncA)		indels (merged)	32	32	0	100	0	10	13	13	0	100	0	10	36	36	0	100	0	10	10	A							10	A												A				A	marker for R
indel - V131ins (inframe)			indels	1	1	0	100	0	indeter	1	1	0	100	0	indeter	1	1	0	100	0	indeter	indeter	C							indeter	B												B				B	marker for R
indel - I133del	yes (pncA)		indels	2	2	0	100	0	10	2	2	0	100	0	10	2	2	0	100	0	10	10	A							10	A												A				A	marker for R
indel - D136ins	yes (pncA)	yes	indels	7	6	1	85.7143	14.2857	10	2	2	0	100	0	10	8	7	1	87.5	12.5	10	10	A							10	A												A				A	marker for R
indel - D136ins (merged)	yes (pncA)		indels (merged)	8	7	1	87.5	12.5	10	2	2	0	100	0	10	9	8	1	88.8889	11.1111	10	10	A							10	A												A				A	marker for R
indel - V139del	yes (pncA)		indels	3	3	0	100	0	10	1	1	0	100	0	10	3	3	0	100	0	10	10	A							10	A												A				A	marker for R
indel - F13ins	yes (pncA)		indels	1	1	0	100	0	10	2	1	1	50	50	10	2	1	1	50	50	10	10	A							10	A												A				A	marker for R
indel - Q141ins	yes (pncA)		indels	2	2	0	100	0	10	0	NA	NA	NA	NA	NA	2	2	0	100	0	10	10	A							10	A												A				A	marker for R
indel - V147ins	yes (pncA)		indels	2	2	0	100	0	10	1	0	1	0	100	10	2	1	1	50	50	10	10	A							10	A												A				A	marker for R
indel - R148ins (inframe)			indels	5	5	0	100	0	indeter	0	NA	NA	NA	NA	NA	5	5	0	100	0	indeter	indeter	C							indeter	B												B				B	marker for R
indel - G150ins	yes (pncA)		indels	1	1	0	100	0	10	0	NA	NA	NA	NA	NA	1	1	0	100	0	10	10	A							10	A												A				A	marker for R
indel - L151del	yes (pncA)		indels	1	1	0	100	0	10	1	1	0	100	0	10	1	1	0	100	0	10	10	A							10	A												A				A	marker for R
indel - 15ins	yes (pncA)		indels	1	1	0	100	0	10	1	1	0	100	0	10	1	1	0	100	0	10	10	A							10	A												A				A	marker for R
indel - 16ins	yes (pncA)		indels	1	1	0	100	0	10	0	NA	NA	NA	NA	NA	1	1	0	100	0	10	10	A							10	A												A				A	marker for R
indel - L172del	yes (pncA)		indels	3	3	0	100	0	10	1	1	0	100	0	10	3	3	0	100	0	10	10	A							10	A												A				A	marker for R
indel - L172ins	yes (pncA)		indels	2	2	0	100	0	10	0	NA	NA	NA	NA	NA	2	2	0	100	0	10	10	A							10	A												A				A	marker for R
indel - T177del (inframe)			indels	3	3	0	100	0	indeter	0	NA	NA	NA	NA	NA	3	3	0	100	0	indeter	indeter	C							indeter	B												B				B	marker for R
indel - 17ins	yes (pncA)		indels	2	2	0	100	0	10	1	1	0	100	0	10	2	2	0	100	0	10	10	A							10	A												A				A	marker for R
indel - 2.5kb deletion	yes (pncA)		indels	1	1	0	100	0	10	0	NA	NA	NA	NA	NA	1	1	0	100	0	10	10	A							10	A												A				A	marker for R
indel - 24 bp del after 88	yes (pncA)		indels	1	1	0	100	0	10	0	NA	NA	NA	NA	NA	1	1	0	100	0	10	10	A							10	A												A				A	marker for R
indel - 29del	yes (pncA)		indels	1	1	0	100	0	10	0	NA	NA	NA	NA	NA	1	1	0	100	0	10	10	A							10	A												A				A	marker for R
indel - 29ins	yes (pncA)		indels	1	1	0	100	0	10	1	1	0	100	0	10	1	1	0	100	0	10	10	A							10	A												A				A	marker for R
indel - 34ins	yes (pncA)		indels	1	1	0	100	0	10	0	NA	NA	NA	NA	NA	1	1	0	100	0	10	10	A							10	A												A				A	marker for R
indel - 36del	yes (pncA)		indels	1	1	0	100	0	10	0	NA	NA	NA	NA	NA	1	1	0	100	0	10	10	A							10	A												A				A	marker for R
indel - 36ins	yes (pncA)		indels	1	1	0	100	0	10	1	1	0	100	0	10	1	1	0	100	0	10	10	A							10	A												A				A	marker for R
indel - 4 aa ins (inframe)			indels	2	2	0	100	0	indeter	0	NA	NA	NA	NA	NA	2	2	0	100	0	indeter	indeter	C							indeter	B												B				B	marker for R
indel - Y41ins	yes (pncA)		indels	1	1	0	100	0	10	0	NA	NA	NA	NA	NA	1	1	0	100	0	10	10	A							10	A												A				A	marker for R
indel - H43del	yes (pncA)		indels	2	1	1	50	50	10	1	1	0	100	0	10	2	1	1	50	50	10	10	A							10	A												A				A	marker for R
Indel - 5.3 kb del at 106	yes (pncA)		indels	0	NA	NA	NA	NA	NA	1	0	1	0	100	10	1	0	1	0	100	10	10	A							10	A												A				A	marker for R
indel - 50del	yes (pncA)		indels	1	1	0	100	0	10	0	NA	NA	NA	NA	NA	1	1	0	100	0	10	10	A							10	A												A				A	marker for R
indel - I5ins	yes (pncA)		indels	2	2	0	100	0	10	0	NA	NA	NA	NA	NA	2	2	0	100	0	10	10	A							10	A												A				A	marker for R
indel - P62del	yes (pncA)		indels	4	4	0	100	0	10	1	1	0	100	0	10	4	4	0	100	0	10	10	A							10	A												A				A	marker for R
indel - P62ins	yes (pncA)		indels	2	2	0	100	0	10	0	NA	NA	NA	NA	NA	2	2	0	100	0	10	10	A							10	A												A				A	marker for R
indel - Y64ins	yes (pncA)		indels	5	5	0	100	0	10	5	5	0	100	0	10	8	8	0	100	0	10	10	A							10	A												A				A	marker for R
indel - S65ins	yes (pncA)		indels	6	6	0	100	0	10	3	3	0	100	0	10	8	8	0	100	0	10	10	A							10	A												A				A	marker for R
indel - 6del (inframe)			indels	1	1	0	100	0	indeter	0	NA	NA	NA	NA	NA	1	1	0	100	0	indeter	indeter	C							indeter	B												B				B	marker for R
indel - T76del	yes (pncA)		indels	2	2	0	100	0	10	0	NA	NA	NA	NA	NA	2	2	0	100	0	10	10	A							10	A												A				A	marker for R
indel - 8 bp del at 382	yes (pncA)		indels	0	NA	NA	NA	NA	NA	1	1	0	100	0	10	1	1	0	100	0	10	10	A							10	A												A				A	marker for R
indel - 8 bp del at start	yes (pncA)		indels	1	1	0	100	0	10	0	NA	NA	NA	NA	NA	1	1	0	100	0	10	10	A							10	A												A				A	marker for R
indel - 80bp del (-11/69)	yes (pncA)		indels	0	NA	NA	NA	NA	NA	1	1	0	100	0	10	1	1	0	100	0	10	10	A							10	A												A				A	marker for R
indel - 80bp del (-11/69)+D126N			multiple + indels	0	NA	NA	NA	NA	NA	1	1	0	100	0	10	1	1	0	100	0	10	10	A							10	A												A				A	marker for R
indel - D86del	yes (pncA)		indels	2	2	0	100	0	10	2	2	0	100	0	10	2	2	0	100	0	10	10	A							10	A												A				A	marker for R
indel - D86ins	yes (pncA)		indels	5	4	1	80	20	10	3	3	0	100	0	10	5	4	1	80	20	10	10	A							10	A												A				A	marker for R
indel - K96ins	yes (pncA)		indels	2	2	0	100	0	10	0	NA	NA	NA	NA	NA	2	2	0	100	0	10	10	A							10	A												A				A	marker for R
indel - K96ins (inframe)			indels	4	4	0	100	0	indeter	0	NA	NA	NA	NA	NA	4	4	0	100	0	indeter	indeter	C							indeter	B												B				B	marker for R
indel - G97del	yes (pncA)		indels	3	3	0	100	0	10	1	1	0	100	0	10	3	3	0	100	0	10	10	A							10	A												A				A	marker for R
Indel - A102ins	yes (pncA)		indels	1	1	0	100	0	10	1	1	0	100	0	10	1	1	0	100	0	10	10	A							10	A												A				A	marker for R
indel - A102T+G105ins			multiple + indels	1	1	0	100	0	10	0	NA	NA	NA	NA	NA	1	1	0	100	0	10	10	A							10	A												A				A	marker for R
indel - A140S+frameshift			multiple + indels	21	21	0	100	0	10	0	NA	NA	NA	NA	NA	21	21	0	100	0	10	10	A							10	A												A				A	marker for R
indel - A152del	yes (pncA)		indels	1	1	0	100	0	10	0	NA	NA	NA	NA	NA	1	1	0	100	0	10	10	A							10	A												A				A	marker for R
indel - A152G+V169-A171del			multiple + indels	1	1	0	100	0	10	0	NA	NA	NA	NA	NA	1	1	0	100	0	10	10	A							10	A												A				A	marker for R
indel - A152ins	yes (pncA)		indels	1	1	0	100	0	10	0	NA	NA	NA	NA	NA	1	1	0	100	0	10	10	A							10	A												A				A	marker for R
indel - A165ins	yes (pncA)		indels	0	NA	NA	NA	NA	NA	1	1	0	100	0	10	1	1	0	100	0	10	10	A							10	A												A				A	marker for R
Indel - A171del	yes (pncA)		indels	1	1	0	100	0	10	1	1	0	100	0	10	1	1	0	100	0	10	10	A							10	A												A				A	marker for R
indel - A178del+S179del (inframe)			indels	9	9	0	100	0	10	0	NA	NA	NA	NA	NA	9	9	0	100	0	10	10	A							10	A												A				A	marker for R
Indel - A20del	yes (pncA)		indels	4	4	0	100	0	10	2	2	0	100	0	10	4	4	0	100	0	10	10	A							10	A												A				A	marker for R
indel - A20del+G78S			multiple + indels	1	1	0	100	0	10	1	1	0	100	0	10	1	1	0	100	0	10	10	A							10	A												A		(G78S) 2.2.1	(n)	A	marker for R
indel - A25del	yes (pncA)		indels	0	NA	NA	NA	NA	NA	1	1	0	100	0	10	1	1	0	100	0	10	10	A							10	A												A				A	marker for R
indel - A26ins	yes (pncA)		indels	1	1	0	100	0	10	4	4	0	100	0	10	5	5	0	100	0	10	10	A							10	A												A				A	marker for R
indel - A46del	yes (pncA)		indels	0	NA	NA	NA	NA	NA	1	1	0	100	0	10	1	1	0	100	0	10	10	A							10	A												A				A	marker for R
indel - A79V+L120fs			multiple + indels	1	1	0	100	0	10	0	NA	NA	NA	NA	NA	1	1	0	100	0	10	10	A							10	A												A				A	marker for R
indel - A79V+L120ins			multiple + indels	1	1	0	100	0	10	1	1	0	100	0	10	1	1	0	100	0	10	10	A							10	A												A				A	marker for R
indel - A90ins	yes (pncA)		indels	1	1	0	100	0	10	0	NA	NA	NA	NA	NA	1	1	0	100	0	10	10	A							10	A												A				A	marker for R
indel - T114del	yes (pncA)		indels	3	3	0	100	0	10	0	NA	NA	NA	NA	NA	3	3	0	100	0	10	10	A							10	A												A				A	marker for R
indel - C11fs+D12Y+G97D			multiple + indels	0	NA	NA	NA	NA	NA	1	1	0	100	0	10	1	1	0	100	0	10	10	A							10	A												A				A	marker for R	G97D marker for R
indel - c-124del+S65S			multiple + synonymous + indels	1	0	1	0	100	indeter	0	NA	NA	NA	NA	NA	1	0	1	0	100	indeter	indeter	C							indeter	D												D				D
indel - c-125+S65S+W68R			multiple + synonymous + indels	1	1	0	100	0	10	0	NA	NA	NA	NA	NA	1	1	0	100	0	10	10	A							10	A												A		(W68R) 2.2.1	(n)	A	W68R marker for R	W68R marker for R
indel - c-125del		yes	indels	4	0	4	0	100	0	3	0	3	0	100	indeter	4	0	4	0	100	0	0	E							0	E												E				E	not associated with R
indel - c-125del (merged entry)			indels (merged)	15	0	15	0	100	0	5	0	5	0	100	indeter	15	0	15	0	100	0	0	E							0	E												E				E	not associated with R
indel - c-125del+S65S		yes	multiple + synonymous + indels	11	0	11	0	100	0	2	0	2	0	100	indeter	11	0	11	0	100	0	0	E							0	E												E				E	not associated with R
indel - c-125del+S65S+176ins			multiple + synonymous + indels	1	1	0	100	0	10	0	NA	NA	NA	NA	NA	1	1	0	100	0	10	10	A							10	A												A				A	marker for R
indel - c-125del+S65S+W119C			multiple + synonymous + indels	1	0	1	0	100	indeter	0	NA	NA	NA	NA	NA	1	0	1	0	100	indeter	indeter	C							indeter	C												C				C	W119C probably R
indel - C14del	yes (pncA)		indels	1	1	0	100	0	10	1	1	0	100	0	10	1	1	0	100	0	10	10	A							10	A												A				A	marker for R
indel - C14-E15del	yes (pncA)		indels	1	1	0	100	0	10	0	NA	NA	NA	NA	NA	1	1	0	100	0	10	10	A							10	A												A				A	marker for R
indel - c-3ins			indels	3	1	2	33.3333	66.6667	indeter	1	0	1	0	100	indeter	3	1	2	33.3333	66.6667	indeter	indeter	C							indeter	C												C				C	not associated with R
indel - c-55ins			indels	0	NA	NA	NA	NA	NA	1	0	1	0	100	indeter	1	0	1	0	100	indeter	indeter	C							indeter	D												D				D
Indel - C72ins	yes (pncA)		indels	2	2	0	100	0	10	1	1	0	100	0	10	2	2	0	100	0	10	10	A							10	A												A				A	marker for R
indel - D110ins	yes (pncA)		indels	7	7	0	100	0	10	0	NA	NA	NA	NA	NA	7	7	0	100	0	10	10	A							10	A												A				A	marker for R
indel - D110del	yes (pncA)		indels	1	1	0	100	0	10	0	NA	NA	NA	NA	NA	1	1	0	100	0	10	10	A							10	A												A				A	marker for R
indel - D126del	yes (pncA)		indels	0	NA	NA	NA	NA	NA	1	1	0	100	0	10	1	1	0	100	0	10	10	A							10	A												A				A	marker for R
indel - D126ins	yes (pncA)		indels	1	1	0	100	0	10	0	NA	NA	NA	NA	NA	1	1	0	100	0	10	10	A							10	A												A				A	marker for R
indel - D129-G132del (inframe)			indels	0	NA	NA	NA	NA	NA	1	1	0	100	0	indeter	1	1	0	100	0	indeter	indeter	C							indeter	B												B				B	marker for R
indel - D12ins	yes (pncA)		indels	4	4	0	100	0	10	2	2	0	100	0	10	4	4	0	100	0	10	10	A							10	A												A				A	marker for R
indel - D136ins+S65S	yes (pncA)	yes	multiple + synonymous + indels	1	1	0	100	0	10	0	NA	NA	NA	NA	NA	1	1	0	100	0	10	10	A							10	A												A				A	indel marker for R
indel - D145ins	yes (pncA)		indels	3	3	0	100	0	10	5	5	0	100	0	10	5	5	0	100	0	10	10	A							10	A												A				A	marker for R
indel - D158ins	yes (pncA)		indels	1	1	0	100	0	10	0	NA	NA	NA	NA	NA	1	1	0	100	0	10	10	A							10	A												A				A	marker for R
indel - D166ins	yes (pncA)		indels	1	1	0	100	0	10	1	1	0	100	0	10	1	1	0	100	0	10	10	A							10	A												A				A	marker for R
indel - D33del	yes (pncA)		indels	1	1	0	100	0	10	0	NA	NA	NA	NA	NA	1	1	0	100	0	10	10	A							10	A												A				A	marker for R
indel - D49del	yes (pncA)		indels	1	1	0	100	0	10	0	NA	NA	NA	NA	NA	1	1	0	100	0	10	10	A							10	A												A				A	marker for R
indel - D53del	yes (pncA)		indels	0	NA	NA	NA	NA	NA	1	1	0	100	0	10	1	1	0	100	0	10	10	A							10	A												A				A	marker for R
indel - D56ins	yes (pncA)		indels	1	1	0	100	0	10	1	1	0	100	0	10	1	1	0	100	0	10	10	A							10	A												A				A	marker for R
indel - D63ins	yes (pncA)		indels	1	1	0	100	0	10	1	1	0	100	0	10	1	1	0	100	0	10	10	A							10	A												A				A	marker for R
indel - deletion	yes (pncA)		indels	0	NA	NA	NA	NA	NA	1	0	1	0	100	10	1	0	1	0	100	10	10	A							10	A												A				A	marker for R
indel - E111del	yes (pncA)		indels	1	1	0	100	0	10	0	NA	NA	NA	NA	NA	1	1	0	100	0	10	10	A							10	A												A				A	marker for R
indel - E127-D129del (inframe)			indels	1	1	0	100	0	indeter	0	NA	NA	NA	NA	NA	1	1	0	100	0	indeter	indeter	C							indeter	B												B				B	marker for R
indel - E127-D136del (inframe)			indels	1	1	0	100	0	indeter	0	NA	NA	NA	NA	NA	1	1	0	100	0	indeter	indeter	C							indeter	B												B				B	marker for R
indel - E144del (inframe)			indels	3	3	0	100	0	indeter	0	NA	NA	NA	NA	NA	3	3	0	100	0	indeter	indeter	C							indeter	B												B				B	marker for R
indel - E173del	yes (pncA)		indels	1	1	0	100	0	10	1	1	0	100	0	10	1	1	0	100	0	10	10	A							10	A												A				A	marker for R
indel - E174ins	yes (pncA)		indels	2	2	0	100	0	10	2	2	0	100	0	10	2	2	0	100	0	10	10	A							10	A												A				A	marker for R
indel - E91del	yes (pncA)		indels	1	1	0	100	0	10	0	NA	NA	NA	NA	NA	1	1	0	100	0	10	10	A							10	A												A				A	marker for R
indel - entire gene deletion	yes (pncA)		indels	3	3	0	100	0	10	3	3	0	100	0	10	3	3	0	100	0	10	10	A							10	A												A				A	marker for R
indel - F106del	yes (pncA)		indels	1	1	0	100	0	10	0	NA	NA	NA	NA	NA	1	1	0	100	0	10	10	A							10	A												A				A	marker for R
indel - F58del	yes (pncA)		indels	0	NA	NA	NA	NA	NA	1	1	0	100	0	10	1	1	0	100	0	10	10	A							10	A												A				A	marker for R
indel - F94del	yes (pncA)	yes	indels	0	NA	NA	NA	NA	NA	1	1	0	100	0	10	1	1	0	100	0	10	10	A							10	A												A				A	marker for R
indel - F94del (merged entry)	yes (pncA)		indels (merged)	1	1	0	100	0	10	1	1	0	100	0	10	2	2	0	100	0	10	10	A							10	A												A				A	marker for R
indel - F94del+S65S	yes (pncA)	yes	multiple + synonymous + indels	1	1	0	100	0	10	0	NA	NA	NA	NA	NA	1	1	0	100	0	10	10	A							10	A												A				A	marker for R
indel - S65-S88del	yes (pncA)		indels	1	1	0	100	0	10	1	1	0	100	0	10	1	1	0	100	0	10	10	A							10	A												A				A	marker for R
indel - S74ins	yes (pncA)		indels	2	2	0	100	0	10	2	2	0	100	0	10	2	2	0	100	0	10	10	A							10	A												A				A	marker for R
indel - K48-F58del (inframe)			indels	1	1	0	100	0	indeter	0	NA	NA	NA	NA	NA	1	1	0	100	0	indeter	indeter	C							indeter	B												B				B	marker for R
indel - frameshift IS6110 (ins)	yes (pncA)		indels	4	4	0	100	0	10	0	NA	NA	NA	NA	NA	4	4	0	100	0	10	10	A							10	A												A				A	marker for R
indel - >200nt del	yes (pncA)		indels	4	3	1	75	25	10	0	NA	NA	NA	NA	NA	4	3	1	75	25	10	10	A							10	A												A				A	marker for R
indel - Frameshift	yes (pncA)		indels	1	1	0	100	0	10	0	NA	NA	NA	NA	NA	1	1	0	100	0	10	10	A							10	A												A				A	marker for R
Indel - G101del	yes (pncA)		indels	1	1	0	100	0	10	0	NA	NA	NA	NA	NA	1	1	0	100	0	10	10	A							10	A												A				A	marker for R
Indel - G101ins	yes (pncA)		indels	1	1	0	100	0	10	0	NA	NA	NA	NA	NA	1	1	0	100	0	10	10	A							10	A												A				A	marker for R
indel - G105ins	yes (pncA)		indels	3	3	0	100	0	10	4	4	0	100	0	10	6	6	0	100	0	10	10	A							10	A												A				A	marker for R
indel - G113ins	yes (pncA)		indels	1	1	0	100	0	10	0	NA	NA	NA	NA	NA	1	1	0	100	0	10	10	A							10	A												A				A	marker for R
indel - g-115del+V128G			multiple + indels	1	1	0	100	0	10	0	NA	NA	NA	NA	NA	1	1	0	100	0	10	10	A							10	A												A				A	marker for R
indel - g117ins+H137R			multiple + indels	1	1	0	100	0	10	0	NA	NA	NA	NA	NA	1	1	0	100	0	10	10	A							10	A												A		(H137R) 2.2.1; 4.2.1	(y)	A	marker for R
indel - G132ins	yes (pncA)		indels	1	1	0	100	0	10	1	1	0	100	0	10	1	1	0	100	0	10	10	A							10	A												A				A	marker for R
indel - G132del	yes (pncA)		indels	1	1	0	100	0	10	0	NA	NA	NA	NA	NA	1	1	0	100	0	10	10	A							10	A												A				A	marker for R
indel - G132ins (inframe)			indels	1	1	0	100	0	indeter	0	NA	NA	NA	NA	NA	1	1	0	100	0	indeter	indeter	C							indeter	B												B				B	marker for R
indel - g-15del			indels	1	1	0	100	0	indeter	0	NA	NA	NA	NA	NA	1	1	0	100	0	indeter	indeter	C							indeter	C												C				C
indel - G162del+S164ins			multiple + indels	1	1	0	100	0	10	1	1	0	100	0	10	1	1	0	100	0	10	10	A							10	A												A				A	marker for R
indel - G162ins	yes (pncA)		indels	1	1	0	100	0	10	0	NA	NA	NA	NA	NA	1	1	0	100	0	10	10	A							10	A												A				A	marker for R
indel - G23ins	yes (pncA)		indels	0	NA	NA	NA	NA	NA	1	1	0	100	0	10	1	1	0	100	0	10	10	A							10	A												A				A	marker for R
indel - G24del	yes (pncA)		indels	25	25	0	100	0	10	4	1	3	25	75	10	28	25	3	89.2857	10.7143	10	10	A							10	A												A				A	marker for R
Indel - G55del	yes (pncA)		indels	1	1	0	100	0	10	1	1	0	100	0	10	1	1	0	100	0	10	10	A							10	A												A				A	marker for R
indel - g-5del			indels	2	2	0	100	0	indeter	0	NA	NA	NA	NA	NA	2	2	0	100	0	indeter	indeter	C							indeter	C												C				C
indel - g-71 del+R148ins+T167ins	yes (pncA)		indels	0	NA	NA	NA	NA	NA	1	1	0	100	0	10	1	1	0	100	0	10	10	A							10	A												A				A	marker for R
indel - g-71del			indels	0	NA	NA	NA	NA	NA	5	5	0	100	0	indeter	5	5	0	100	0	indeter	indeter	C							indeter	D												D				D
indel - g-71del+a-11g			multiple + indels	0	NA	NA	NA	NA	NA	2	2	0	100	0	10	2	2	0	100	0	10	10	A							10	A												A				A	marker for R
indel - g-71del+A152fs			multiple + indels	0	NA	NA	NA	NA	NA	1	1	0	100	0	10	1	1	0	100	0	10	10	A							10	A												A				A	marker for R
indel - g-71del+A20T+A134T			multiple + indels	0	NA	NA	NA	NA	NA	1	1	0	100	0	indeter	1	1	0	100	0	indeter	indeter	C							indeter	C												C				C
indel - g-71del+G23fs			multiple + indels	0	NA	NA	NA	NA	NA	1	1	0	100	0	10	1	1	0	100	0	10	10	A							10	A												A				A	marker for R
indel - g-71del+H51P			multiple + indels	0	NA	NA	NA	NA	NA	1	1	0	100	0	10	1	1	0	100	0	10	10	A							10	A												A		(H51P) 2.2.1	(n)	A	H51P marker for R
indel - g-71del+L19fs+D129fs			multiple + indels	0	NA	NA	NA	NA	NA	1	1	0	100	0	10	1	1	0	100	0	10	10	A							10	A												A				A	marker for R
indel - g-71del+S67P			multiple + indels	0	NA	NA	NA	NA	NA	1	1	0	100	0	indeter	1	1	0	100	0	indeter	10	A							10	A												A		(S67P) 2.2.1; 4.8	(y)	A	S67P marker for R
indel - g-71del+T100P			multiple + indels	0	NA	NA	NA	NA	NA	1	1	0	100	0	indeter	1	1	0	100	0	indeter	indeter	C							indeter	C												C		(T100P) 2.2.1	(n)	C	T100P marker for R
indel - g-71del+T135P			multiple + indels	0	NA	NA	NA	NA	NA	2	2	0	100	0	10	2	2	0	100	0	10	10	A							10	A												A		(T135P) 4.1.2.1; 2.2.1; 4.2.1	(y)	A	T135P marker for R	T135P marker for R
indel - g-71del+T160P			multiple + indels	0	NA	NA	NA	NA	NA	1	1	0	100	0	indeter	1	1	0	100	0	indeter	indeter	C							indeter	C												C		(T160P) 2.2.1	(n)	C	T160P marker for R
indel - g-71del+T76P			multiple + indels	0	NA	NA	NA	NA	NA	1	1	0	100	0	10	1	1	0	100	0	10	10	A							10	A												A		(T76P) 2.2.1; 4.1.1; 3	(y)	A	T76P marker for R	T76P not associated with R
indel - g-71del+V7G			multiple + indels	0	NA	NA	NA	NA	NA	1	1	0	100	0	indeter	1	1	0	100	0	5	5	A							5	A								800	1	0	1	A				A	V7G marker for R
indel - g-71del+Y103H			multiple + indels	0	NA	NA	NA	NA	NA	2	2	0	100	0	10	2	2	0	100	0	10	10	A							10	A												A				A
indel - G78ins	yes (pncA)		indels	2	2	0	100	0	10	0	NA	NA	NA	NA	NA	2	2	0	100	0	10	10	A							10	A												A				A	marker for R
indel - G97ins	yes (pncA)		indels	1	1	0	100	0	10	13	13	0	100	0	10	13	13	0	100	0	10	10	A							10	A												A				A	marker for R
indel - ga -70/71 del			indels	0	NA	NA	NA	NA	NA	1	1	0	100	0	indeter	1	1	0	100	0	indeter	indeter	C							indeter	D												D				D
indel - ga-70/71 del+P54L			multiple + indels	0	NA	NA	NA	NA	NA	1	1	0	100	0	indeter	1	1	0	100	0	1	5	A							5	A												A		(P54L) 2.2.1; 4.9	(y)	A	P54L marker for R	P54L marker for R
indel - H137ins	yes (pncA)		indels	1	1	0	100	0	10	1	1	0	100	0	10	1	1	0	100	0	10	10	A							10	A												A				A	marker for R
indel - H43del+A165T			multiple + indels	1	1	0	100	0	10	1	1	0	100	0	10	1	1	0	100	0	10	10	A							10	A												A				A	marker for R
indel - H71del	yes (pncA)		indels	0	NA	NA	NA	NA	NA	1	1	0	100	0	10	1	1	0	100	0	10	10	A							10	A												A				A	marker for R
indel - I133ins	yes (pncA)		indels	2	2	0	100	0	10	1	1	0	100	0	10	2	2	0	100	0	10	10	A							10	A												A				A	marker for R
indel - T168-V169del (inframe)			indels	1	1	0	100	0	indeter	0	NA	NA	NA	NA	NA	1	1	0	100	0	indeter	indeter	C							indeter	B												B				B	marker for R
indel - K48del	yes (pncA)		indels	1	1	0	100	0	10	1	1	0	100	0	10	1	1	0	100	0	10	10	A							10	A												A				A	marker for R
indel - K96del	yes (pncA)		indels	2	1	1	50	50	10	0	NA	NA	NA	NA	NA	2	1	1	50	50	10	10	A							10	A												A				A	marker for R
Indel - L159del	yes (pncA)		indels	1	1	0	100	0	10	1	1	0	100	0	10	1	1	0	100	0	10	10	A							10	A												A				A	marker for R
indel - L19-A25del (inframe)			indels	1	1	0	100	0	indeter	1	1	0	100	0	indeter	1	1	0	100	0	indeter	indeter	C							indeter	B												B				B	marker for R
indel - L19P+G15del			multiple + indels	1	1	0	100	0	10	0	NA	NA	NA	NA	NA	1	1	0	100	0	10	10	A							10	A												A		(L19P) 4.2.1; 2.2.1	(y)	A	marker for R
indel - L27del (inframe)			indels	1	1	0	100	0	indeter	0	NA	NA	NA	NA	NA	1	1	0	100	0	indeter	indeter	C							indeter	B												B				B	marker for R
Indel - L35del	yes (pncA)		indels	1	1	0	100	0	10	1	1	0	100	0	10	1	1	0	100	0	10	10	A							10	A												A				A	marker for R
indel - L4del	yes (pncA)		indels	0	NA	NA	NA	NA	NA	1	1	0	100	0	10	1	1	0	100	0	10	10	A							10	A												A				A	marker for R
indel - L4fs+Q141Stop			multiple + indels	0	NA	NA	NA	NA	NA	1	1	0	100	0	10	1	1	0	100	0	10	10	A							10	A												A				A	marker for R	Q141Stop marker for R
indel - M194del	yes (pncA)		indels	1	1	0	100	0	10	1	1	0	100	0	10	1	1	0	100	0	10	10	A							10	A												A				A	marker for R
indel - N118del (inframe)			indels	1	1	0	100	0	indeter	1	1	0	100	0	indeter	1	1	0	100	0	indeter	indeter	C							indeter	B												B				B	marker for R
indel - N149del	yes (pncA)		indels	1	1	0	100	0	10	1	1	0	100	0	10	1	1	0	100	0	10	10	A							10	A												A				A	marker for R
indel - N149ins	yes (pncA)		indels	0	NA	NA	NA	NA	NA	1	1	0	100	0	10	1	1	0	100	0	10	10	A							10	A												A				A	marker for R
indel - P54ins	yes (pncA)		indels	1	1	0	100	0	10	0	NA	NA	NA	NA	NA	1	1	0	100	0	10	10	A							10	A												A				A	marker for R
indel - P70del+E107Q+T135A+R154T			multiple + indels	1	1	0	100	0	10	1	1	0	100	0	10	1	1	0	100	0	10	10	A							10	A												A				A	marker for R
indel - P70del (inframe)			indels	0	NA	NA	NA	NA	NA	1	1	0	100	0	indeter	1	1	0	100	0	indeter	indeter	C							indeter	B												B				B	marker for R
indel - P77ins	yes (pncA)		indels	3	3	0	100	0	10	0	NA	NA	NA	NA	NA	3	3	0	100	0	10	10	A							10	A												A				A	marker for R
indel - S84ins	yes (pncA)		indels	5	5	0	100	0	10	3	3	0	100	0	10	4	4	0	100	0	10	10	A							10	A												A				A	marker for R
indel - pncA gene complex deletion	yes (pncA)		indels	1	1	0	100	0	10	0	NA	NA	NA	NA	NA	1	1	0	100	0	10	10	A							10	A												A				A	marker for R
Indel - Q10del	yes (pncA)		indels	3	3	0	100	0	10	1	1	0	100	0	10	3	3	0	100	0	10	10	A							10	A												A				A	marker for R
indel - Q122del	yes (pncA)		indels	2	2	0	100	0	10	0	NA	NA	NA	NA	NA	2	2	0	100	0	10	10	A							10	A												A				A	marker for R
indel - Q122ins	yes (pncA)		indels	1	1	0	100	0	10	1	1	0	100	0	10	1	1	0	100	0	10	10	A							10	A												A				A	marker for R
indel - Q141del	yes (pncA)		indels	0	NA	NA	NA	NA	NA	1	1	0	100	0	10	1	1	0	100	0	10	10	A							10	A												A				A	marker for R
indel - R123ins	yes (pncA)		indels	1	1	0	100	0	10	0	NA	NA	NA	NA	NA	1	1	0	100	0	10	10	A							10	A												A				A	marker for R
Indel - R140del	yes (pncA)		indels	1	1	0	100	0	10	1	1	0	100	0	10	1	1	0	100	0	10	10	A							10	A												A				A	marker for R
indel - R140ins	yes (pncA)		indels	2	2	0	100	0	10	3	3	0	100	0	10	4	4	0	100	0	10	10	A							10	A												A				A	marker for R
indel - R140S+L156fs			multiple + indels	3	3	0	100	0	10	0	NA	NA	NA	NA	NA	3	3	0	100	0	10	10	A							10	A												A				A	marker for R
Indel - R148del (frameshift)	yes (pncA)		indels	1	1	0	100	0	10	1	1	0	100	0	10	1	1	0	100	0	10	10	A							10	A												A				A	marker for R
indel - S104ins	yes (pncA)		indels	1	1	0	100	0	10	0	NA	NA	NA	NA	NA	1	1	0	100	0	10	10	A							10	A												A				A	marker for R
indel - S18ins	yes (pncA)		indels	2	2	0	100	0	10	1	1	0	100	0	10	2	2	0	100	0	10	10	A							10	A												A				A	marker for R
indel - S32del+D33del			multiple + indels	1	1	0	100	0	10	1	1	0	100	0	10	1	1	0	100	0	10	10	A							10	A												A				A	marker for R
indel - S65S+R176ins			multiple + indels	1	1	0	100	0	10	0	NA	NA	NA	NA	NA	1	1	0	100	0	10	10	A							10	A												A				A	marker for R
indel - F94ins	yes (pncA)		indels	0	NA	NA	NA	NA	NA	1	1	0	100	0	10	1	1	0	100	0	10	10	A							10	A												A				A	marker for R
Indel - T114 1355 bp ins at 341	yes (pncA)		indels	1	1	0	100	0	10	1	1	0	100	0	10	1	1	0	100	0	10	10	A							10	A												A				A	marker for R
indel - t-12del			indels	1	1	0	100	0	indeter	1	1	0	100	0	indeter	1	1	0	100	0	indeter	indeter	C							indeter	C												C				C
indel - T135ins	yes (pncA)		indels	3	3	0	100	0	10	0	NA	NA	NA	NA	NA	3	3	0	100	0	10	10	A							10	A												A				A	marker for R
indel - T160ins	yes (pncA)		indels	1	1	0	100	0	10	0	NA	NA	NA	NA	NA	1	1	0	100	0	10	10	A							10	A												A				A	marker for R
Indel - T167ins	yes (pncA)		indels	1	1	0	100	0	10	0	NA	NA	NA	NA	NA	1	1	0	100	0	10	10	A							10	A												A				A	marker for R
indel - T177ins	yes (pncA)		indels	1	1	0	100	0	10	0	NA	NA	NA	NA	NA	1	1	0	100	0	10	10	A							10	A												A				A	marker for R
indel - t-1del+Y99D			multiple + indels	0	NA	NA	NA	NA	NA	1	1	0	100	0	indeter	1	1	0	100	0	indeter	indeter	C							indeter	C												C				C
indel - T47ins	yes (pncA)		indels	1	1	0	100	0	10	0	NA	NA	NA	NA	NA	1	1	0	100	0	10	10	A							10	A												A				A	marker for R
indel - T61ins+S65S+T76del	yes (pncA)		synonymous + indels	0	NA	NA	NA	NA	NA	2	2	0	100	0	10	2	2	0	100	0	10	10	A							10	A												A				A	marker for R
indel - T61ins	yes (pncA)		indels	0	NA	NA	NA	NA	NA	3	3	0	100	0	10	3	3	0	100	0	10	10	A							10	A												A				A	marker for R
indel - W68L+G16del			multiple + indels	1	1	0	100	0	10	0	NA	NA	NA	NA	NA	1	1	0	100	0	10	10	A							10	A												A		(W68L) 2.2.1	(n)	A	marker for R
indel - t-7c+F94del			multiple + indels	0	NA	NA	NA	NA	NA	1	1	0	100	0	10	1	1	0	100	0	10	10	A							10	A												A				A	t-c, indel marker for R	t-c, indel marker for R
indel - t-7del			indels	1	1	0	100	0	indeter	0	NA	NA	NA	NA	NA	1	1	0	100	0	indeter	indeter	C							indeter	C												C				C
indel - D86ins (inframe)			indels	1	1	0	100	0	indeter	1	1	0	100	0	indeter	1	1	0	100	0	indeter	indeter	C							indeter	B												B				B	marker for R
indel - T87del	yes (pncA)		indels	1	1	0	100	0	10	0	NA	NA	NA	NA	NA	1	1	0	100	0	10	10	A							10	A												A				A	marker for R
indel - T87ins	yes (pncA)		indels	4	4	0	100	0	10	4	4	0	100	0	10	4	4	0	100	0	10	10	A							10	A												A				A	marker for R
Indel - T87M+ g436del			multiple + indels	1	1	0	100	0	10	1	1	0	100	0	10	1	1	0	100	0	10	10	A							10	A												A				A	marker for R	T87M not associated with R
indel - V125del (inframe)			indels	3	3	0	100	0	indeter	2	2	0	100	0	indeter	3	3	0	100	0	indeter	indeter	C							indeter	B												B				B	marker for R
indel - V128-V130del (inframe)			indels	2	2	0	100	0	indeter	1	1	0	100	0	indeter	3	3	0	100	0	indeter	indeter	C							indeter	B												B				B	marker for R
indel - V130G + frameshift			multiple + indels	1	1	0	100	0	10	0	NA	NA	NA	NA	NA	1	1	0	100	0	10	10	A							10	A												A				A	marker for R
indel - V130ins (inframe)			indels	4	4	0	100	0	indeter	2	1	1	50	50	indeter	6	5	1	83.3333	16.6667	indeter	indeter	C							indeter	B												B				B	marker for R
indel - V130ins	yes (pncA)		indels	1	1	0	100	0	10	0	NA	NA	NA	NA	NA	1	1	0	100	0	10	10	A							10	A												A				A	marker for R
indel - V131del	yes (pncA)		indels	3	3	0	100	0	10	1	1	0	100	0	10	3	3	0	100	0	10	10	A							10	A												A				A	marker for R
indel - V131ins (frameshift)+S65S	yes (pncA)	yes	multiple + synonymous + indels	1	1	0	100	0	10	0	NA	NA	NA	NA	NA	1	1	0	100	0	10	10	A							10	A												A				A	marker for R
indel - V155ins	yes (pncA)		indels	3	3	0	100	0	10	0	NA	NA	NA	NA	NA	3	3	0	100	0	10	10	A							10	A												A				A	marker for R
indel - V163del	yes (pncA)		indels	1	1	0	100	0	10	1	1	0	100	0	10	2	2	0	100	0	10	10	A							10	A												A				A	marker for R
indel - V169ins	yes (pncA)		indels	1	1	0	100	0	10	0	NA	NA	NA	NA	NA	1	1	0	100	0	10	10	A							10	A												A				A	marker for R
indel - V21A+158ins			multiple + indels	1	1	0	100	0	10	0	NA	NA	NA	NA	NA	1	1	0	100	0	10	10	A							10	A												A		(V21A) 4.3.3; 2.2.1; 4.5	(y)	A	marker for R
indel - V21ins	yes (pncA)		indels	1	1	0	100	0	10	0	NA	NA	NA	NA	NA	1	1	0	100	0	10	10	A							10	A												A				A	marker for R
indel - V21del	yes (pncA)		indels	0	NA	NA	NA	NA	NA	1	1	0	100	0	10	1	1	0	100	0	10	10	A							10	A												A				A	marker for R
indel - V21G+T22del			multiple + indels	1	1	0	100	0	10	0	NA	NA	NA	NA	NA	1	1	0	100	0	10	10	A							10	A												A				A	marker for R	V21G marker for R
indel - V44del	yes (pncA)		indels	1	1	0	100	0	10	0	NA	NA	NA	NA	NA	1	1	0	100	0	10	10	A							10	A												A				A	marker for R
indel - V44ins	yes (pncA)		indels	0	NA	NA	NA	NA	NA	1	1	0	100	0	10	1	1	0	100	0	10	10	A							10	A												A				A	marker for R
indel - V7fs+A146V			multiple + indels	0	NA	NA	NA	NA	NA	1	1	0	100	0	10	1	1	0	100	0	10	10	A							10	A												A		(A146V) 2.2.1.1; (A146V) 2.2.1	(n)	A	marker for R
indel - V7fs+D129fs+E173fs			multiple + indels	0	NA	NA	NA	NA	NA	1	1	0	100	0	10	1	1	0	100	0	10	10	A							10	A												A				A	marker for R
indel - V7L+D8Y+L116R+D145fs			multiple + indels	0	NA	NA	NA	NA	NA	1	1	0	100	0	10	1	1	0	100	0	10	10	A							10	A												A		(L116R) 4.1; 2.2.1	(y)	A	marker for R	V7L marker for R
indel - VVG130-132 del (inframe)			indels	1	1	0	100	0	indeter	0	NA	NA	NA	NA	NA	1	1	0	100	0	indeter	indeter	C							indeter	B												B				B	marker for R
indel - Y103ins	yes (pncA)		indels	1	1	0	100	0	10	0	NA	NA	NA	NA	NA	1	1	0	100	0	10	10	A							10	A												A				A	marker for R
indel - Y34del	yes (pncA)		indels	0	NA	NA	NA	NA	NA	3	3	0	100	0	10	3	3	0	100	0	10	10	A							10	A												A				A	marker for R
K48D			single	0	NA	NA	NA	NA	NA	1	1	0	100	0	indeter	1	1	0	100	0	indeter	indeter	C							indeter	C												C				C
K48E			single	5	3	2	60	40	indeter	2	2	0	100	0	indeter	7	5	2	71.4286	28.5714	indeter	indeter	C							indeter	C	y											B	4	2.2.1	n	B	marker for R	marker for R
K48R			single	0	NA	NA	NA	NA	NA	1	1	0	100	0	indeter	1	1	0	100	0	indeter	indeter	C							indeter	C												C				C
K48stop	yes (pncA)		single	1	1	0	100	0	10	1	1	0	100	0	10	1	1	0	100	0	10	10	A							10	A												A				A	marker for R
K48T			single	7	7	0	100	0	10	7	1	6	14.2857	85.7143	indeter	9	3	6	33.3333	66.6667	indeter	10	A							10	A	y											A	2	4.3.3	n	A	probably R
K96D			single	2	2	0	100	0	indeter	2	2	0	100	0	indeter	2	2	0	100	0	indeter	indeter	C							indeter	C												C				C
K96E			single	12	10	2	83.3333	16.6667	indeter	3	3	0	100	0	indeter	10	8	2	80	20	indeter	indeter	C							indeter	C												C	3	2.2.1	n	C	marker for R
K96K			synonymous	2	0	2	0	100	WT	0	NA	NA	NA	NA	NA	2	0	2	0	100	WT	WT	WT							WT	WT				<25	1					1	0	WT	2	4.8	n	WT		not associated with R
K96M			single	3	3	0	100	0	indeter	0	NA	NA	NA	NA	NA	3	3	0	100	0	indeter	indeter	C							indeter	C												C				C
K96N			single	5	5	0	100	0	indeter	2	2	0	100	0	indeter	5	5	0	100	0	indeter	indeter	C							indeter	C												C	1	2.2.1	n	C	marker for R
K96Q			single	2	2	0	100	0	indeter	2	2	0	100	0	indeter	2	2	0	100	0	indeter	indeter	C							indeter	C												C				C	marker for R
K96R			single	5	5	0	100	0	indeter	0	NA	NA	NA	NA	NA	5	5	0	100	0	indeter	indeter	C							indeter	C												C	2	2.2.1; 4.5	y	B	marker for R	not associated with R
K96Stop	yes (pncA)		single	2	2	0	100	0	10	1	1	0	100	0	10	2	2	0	100	0	10	10	A							10	A												A				A	marker for R by rule
K96T			single	8	7	1	87.5	12.5	indeter	4	3	1	75	25	indeter	10	8	2	80	20	indeter	indeter	C							indeter	C												C	2	4.4.1.1; 2.2.1	y	B	marker for R	marker for R
L116P			single	5	5	0	100	0	indeter	4	4	0	100	0	indeter	5	5	0	100	0	indeter	indeter	C							indeter	C												C	1	4.3.4.2	n	C	marker for R
L116R			single	17	17	0	100	0	10	2	2	0	100	0	indeter	18	18	0	100	0	10	10	A							10	A												A	2	4.1; 2.2.1	y	A	marker for R
L116V			single	2	2	0	100	0	indeter	0	NA	NA	NA	NA	NA	2	2	0	100	0	indeter	indeter	C							indeter	C												C				C
L120P			single	30	30	0	100	0	10	10	10	0	100	0	indeter	25	25	0	100	0	10	10	A							10	A												A				A	marker for R
L120Q			single	2	2	0	100	0	indeter	0	NA	NA	NA	NA	NA	2	2	0	100	0	indeter	indeter	C							indeter	C												C				C	marker for R
L120R			single	1	1	0	100	0	indeter	3	2	1	66.6667	33.3333	indeter	3	2	1	66.6667	33.3333	indeter	indeter	C							indeter	C								>100 - 800	2	0	2	C	1	4.8	n	C
L151S			single	6	6	0	100	0	indeter	3	3	0	100	0	indeter	6	6	0	100	0	indeter	indeter	C	6	5	1	83.3333	16.6667	10	10	A												A	6	4.8; 2.2.1	y	A		marker for R
L156P			single	2	2	0	100	0	indeter	0	NA	NA	NA	NA	NA	2	2	0	100	0	indeter	indeter	C							indeter	C								200-300	1	0	1	C	3	2.2.1	n	C	probably R
L159P			single	6	6	0	100	0	indeter	2	2	0	100	0	indeter	2	2	0	100	0	indeter	indeter	C							indeter	C												C				C
L159R			single	2	2	0	100	0	indeter	0	NA	NA	NA	NA	NA	2	2	0	100	0	indeter	indeter	C							indeter	C												C	1	4.2.1	n	C	marker for R
L159V			single	1	0	1	0	100	indeter	0	NA	NA	NA	NA	NA	1	0	1	0	100	indeter	indeter	C							indeter	C												C	3	2.2.1	n	C	probably S	marker for R
L172A			single	2	2	0	100	0	indeter	2	2	0	100	0	indeter	2	2	0	100	0	indeter	indeter	C							indeter	C												C				C
L172P		yes	single	20	19	1	95	5	10	6	5	1	83.3333	16.6667	indeter	25	23	2	92	8	10	10	A							10	A		1024	1					800	1	0	2	A		4.1.2.1; 2.2.1	y	A	probably R	marker for R
L172P (merged entry)			single (merged)	21	20	1	95.2381	4.7619	10	6	5	1	83.3333	16.6667	indeter	26	24	2	92.3077	7.69231	10	10	A							10	A												A	14	4.1.2.1; 2.2.1	y	A	probably R	marker for R
L172R			single	1	1	0	100	0	indeter	0	NA	NA	NA	NA	NA	1	1	0	100	0	indeter	indeter	C							indeter	C												C				C
L182S			single	3	3	0	100	0	indeter	1	1	0	100	0	indeter	3	3	0	100	0	indeter	indeter	C							indeter	C								>100	1	0	1	C	4	2.2.1; 4.1.2.1	y	B	marker for R	not associated with R
L182W			single	2	1	1	50	50	indeter	0	NA	NA	NA	NA	NA	2	1	1	50	50	indeter	indeter	C							indeter	C												C	4	2.2.1	n	C	probably S
L19P			single	5	5	0	100	0	indeter	2	2	0	100	0	indeter	5	5	0	100	0	indeter	indeter	C							indeter	C								800	1	0	1	C	2	4.2.1; 2.2.1	y	B	marker for R
L19R			single	4	4	0	100	0	indeter	1	1	0	100	0	indeter	4	4	0	100	0	indeter	indeter	C							indeter	C												C				C
L27L			synonymous	1	0	1	0	100	WT	0	NA	NA	NA	NA	NA	1	0	1	0	100	WT	WT	WT							WT	WT												WT				WT		not associated with R
L27P			single	5	4	1	80	20	indeter	3	3	0	100	0	indeter	6	5	1	83.3333	16.6667	indeter	indeter	C							indeter	C												C	3	2.2.1	n	C	marker for R	marker for R
L35P			single	3	3	0	100	0	indeter	2	2	0	100	0	indeter	3	3	0	100	0	indeter	indeter	C							indeter	C												C				C	marker for R
L35R			single	16	1	15	6.25	93.75	0	3	1	2	33.3333	66.6667	indeter	17	1	16	5.88235	94.1176	0	0	E							0	E				>25 - <75	13			≥25 - ≤100	3	16	0	E				E		not associated with R
L35R+H82D			multiple	1	1	0	100	0	indeter	0	NA	NA	NA	NA	NA	1	1	0	100	0	indeter	indeter	C							indeter	C												C		(L35R) 4.9; (H82D) 2.2.1; 4.3.3; 4.3.4.2.1	(y)	B	H82D marker for R	H82D not associated with R; L35R not associated with R
L4S			single	6	6	0	100	0	indeter	6	5	1	83.3333	16.6667	indeter	10	9	1	90	10	indeter	indeter	C							indeter	C												C	9	2.2.1; 4.3.3; 4.1.1.3	y	B	marker for R	marker for R
L4W		yes	single	3	3	0	100	0	indeter	2	2	0	100	0	indeter	4	4	0	100	0	indeter	indeter	C							indeter	C												C				C	marker for R
L4W (merged entry)			single (merged)	4	4	0	100	0	indeter	2	2	0	100	0	indeter	5	5	0	100	0	indeter	indeter	C							indeter	C												C				C	marker for R
L4W+S65S		yes	multiple + synonymous	1	1	0	100	0	indeter	0	NA	NA	NA	NA	NA	1	1	0	100	0	indeter	indeter	C							indeter	C												C				C	L4W marker for R
L85P			single	32	31	1	96.875	3.125	10	8	6	2	75	25	indeter	33	30	3	90.9091	9.09091	10	10	A							10	A												A	4	2.2.1; 4.1.2.1	y	A	marker for R
L85Q			single	2	2	0	100	0	indeter	0	NA	NA	NA	NA	NA	2	2	0	100	0	indeter	indeter	C							indeter	C												C				C
L85R			single	11	11	0	100	0	10	4	4	0	100	0	indeter	11	11	0	100	0	10	10	A							10	A												A	5	2.2.1	n	A
M175I			single	10	9	1	90	10	indeter	1	0	1	0	100	indeter	11	9	2	81.8182	18.1818	indeter	indeter	C							indeter	C												C	1	4.6.1.2	n	C	probably R
M175T			single	5	5	0	100	0	indeter	0	NA	NA	NA	NA	NA	5	5	0	100	0	indeter	indeter	C							indeter	C		>1024	1							0	1	C	2	1.1.2; 4.4.2	y	B	marker for R
M175V			single	12	12	0	100	0	10	2	2	0	100	0	indeter	13	13	0	100	0	10	10	A							10	A												A	5	2.2.1;2.2.1.1	n	A	marker for R	marker for R
M1I			single	6	5	1	83.3333	16.6667	indeter	3	3	0	100	0	indeter	6	5	1	83.3333	16.6667	indeter	indeter	C							indeter	C												C				C	marker for R	not associated with R
M1K			single	1	1	0	100	0	indeter	0	NA	NA	NA	NA	NA	1	1	0	100	0	indeter	indeter	C							indeter	C												C				C	marker for R
M1T			single	3	3	0	100	0	indeter	2	2	0	100	0	indeter	3	3	0	100	0	indeter	indeter	C							indeter	C												C				C	marker for R
M1V			single	1	1	0	100	0	indeter	0	NA	NA	NA	NA	NA	1	1	0	100	0	indeter	indeter	C							indeter	C												C				C
N112Y			single	2	2	0	100	0	indeter	2	1	1	50	50	indeter	2	1	1	50	50	indeter	indeter	C							indeter	C												C				C
N118T			single	1	1	0	100	0	indeter	0	NA	NA	NA	NA	NA	1	1	0	100	0	indeter	indeter	C							indeter	C												C				C
P54L		yes	single	18	15	3	83.3333	16.6667	5	10	9	1	90	10	indeter	19	15	4	78.9474	21.0526	1	5	A							5	A		512	1					600	1	0	2	A		2.2.1; 4.9	y	A	marker for R	marker for R
P54L (merged entry)			single (merged)	19	16	3	84.2105	15.7895	5	10	9	1	90	10	indeter	20	16	4	80	20	1	5	A							5	A												A	8	2.2.1; 4.9	y	A	marker for R	marker for R
P54L+G75G		yes	multiple + synonymous	1	1	0	100	0	5	0	NA	NA	NA	NA	NA	1	1	0	100	0	1	5	A							5	A												A		(P54L) 2.2.1; 4.9	(y)	A	P54L marker for R	P54L marker for R
P54Q			single	5	4	1	80	20	indeter	1	1	0	100	0	indeter	6	5	1	83.3333	16.6667	indeter	indeter	C							indeter	C												C	5	2.2.1	n	C	marker for R	marker for R
P54R			single	4	4	0	100	0	indeter	2	2	0	100	0	indeter	4	4	0	100	0	indeter	indeter	C							indeter	C												C				C	marker for R
P54S			single	5	5	0	100	0	indeter	0	NA	NA	NA	NA	NA	5	5	0	100	0	indeter	indeter	C							indeter	C		>1024	1							0	1	C	3	2.2.1	n	C	marker for R
P54T			single	2	2	0	100	0	indeter	0	NA	NA	NA	NA	NA	2	2	0	100	0	indeter	indeter	C							indeter	C												C				C
P62L			single	6	6	0	100	0	indeter	4	4	0	100	0	indeter	6	6	0	100	0	indeter	indeter	C							indeter	C								>100	1	0	1	C	6	4.3.3; 2.2.1	y	B	marker for R
P62L+A79L			multiple	1	1	0	100	0	indeter	0	NA	NA	NA	NA	NA	1	1	0	100	0	indeter	indeter	C							indeter	C												C		(P62L) 4.3.3; 2.2.1	(y)	B	P62L marker for R
P62L+S185I			multiple	1	1	0	100	0	indeter	0	NA	NA	NA	NA	NA	1	1	0	100	0	indeter	indeter	C							indeter	C												C		(P62L) 4.3.3; 2.2.1	(y)	B	S185I marker for R
P62Q			single	6	6	0	100	0	indeter	4	3	1	75	25	indeter	6	5	1	83.3333	16.6667	indeter	indeter	C							indeter	C												C				C
P62R			single	2	2	0	100	0	indeter	2	0	2	0	100	indeter	3	1	2	33.3333	66.6667	indeter	indeter	C							indeter	C												C				C
P62S			single	2	2	0	100	0	indeter	0	NA	NA	NA	NA	NA	2	2	0	100	0	indeter	indeter	C							indeter	C												C	2	1.2.2	n	C
P62T			single	2	2	0	100	0	indeter	1	1	0	100	0	indeter	3	3	0	100	0	indeter	indeter	C							indeter	C												C				C
P69A			single	0	NA	NA	NA	NA	NA	1	1	0	100	0	indeter	1	1	0	100	0	indeter	indeter	C							indeter	C												C				C
P69G			single	1	1	0	100	0	indeter	0	NA	NA	NA	NA	NA	1	1	0	100	0	indeter	indeter	C							indeter	C												C				C
P69L			single	1	1	0	100	0	indeter	1	1	0	100	0	indeter	1	1	0	100	0	indeter	indeter	C							indeter	C												C				C
P69R			single	2	2	0	100	0	indeter	2	2	0	100	0	indeter	2	2	0	100	0	indeter	indeter	C							indeter	C												C	2	3	n	C
P83R			single	1	1	0	100	0	indeter	1	0	1	0	100	indeter	1	0	1	0	100	indeter	indeter	C							indeter	C												C				C
promoter aacgtat-16ggcagtt			multiple	0	NA	NA	NA	NA	NA	1	0	1	0	100	indeter	1	0	1	0	100	indeter	indeter	C							indeter	C												C				C
Q10K			single	3	3	0	100	0	indeter	1	1	0	100	0	indeter	3	3	0	100	0	indeter	indeter	C							indeter	C												C				C	marker for R
Q10P			single	45	44	1	97.7778	2.22222	10	11	10	1	90.9091	9.09091	indeter	48	46	2	95.8333	4.16667	10	10	A	24	6	2	25	8.33333	10	10	A								>100 - 800	2	0	2	A	54	1.2.1; 2.2.1; 4.8; 4.1.1; 4.2.1	y	A	marker for R	marker for R
Q10P+V128F			multiple	1	1	0	100	0	10	0	NA	NA	NA	NA	NA	1	1	0	100	0	10	10	A							10	A												A				A	Q10P marker for R	Q10P marker for R
Q10R			single	9	8	1	88.8889	11.1111	indeter	1	1	0	100	0	indeter	10	9	1	90	10	indeter	indeter	C	16	11	0	68.75	0	10	10	A								800	1	0	1	A	16	2.2.1; 2.2.1.1; 4.3.3; 3	y	A	marker for R
Q10R+N11S+S67P			multiple	0	NA	NA	NA	NA	NA	1	1	0	100	0	indeter	1	1	0	100	0	indeter	10	A							10	A												A		(Q10R) 2.2.1; 2.2.1.1; 4.3.3; 3; (S67P) 2.2.1; 4.8	(y)	A	Q10R, S67P marker for R
Q10Stop	yes (pncA)		single	3	3	0	100	0	10	2	2	0	100	0	10	4	4	0	100	0	10	10	A							10	A												A				A	marker for R by rule	marker for R
Q122Stop	yes (pncA)		single	4	4	0	100	0	10	3	3	0	100	0	10	4	4	0	100	0	10	10	A							10	A												A				A	marker for R by rule
Q141P		yes	single	25	25	0	100	0	10	11	11	0	100	0	indeter	28	28	0	100	0	10	10	A							10	A								800	1	0	1	A		1.2.1; 2.2.1; 2.2.2; 4.8; 3; 4.2.1	y	A	marker for R	marker for R
Q141P (merged entry)			single (merged)	26	26	0	100	0	10	11	11	0	100	0	10	29	29	0	100	0	10	10	A	5	5	0	100	0	10	10	A												A	23	1.2.1; 2.2.1; 2.2.2; 4.8; 3; 4.2.1	y	A	marker for R	marker for R
Q141P+S65S		yes	multiple + synonymous	1	1	0	100	0	10	0	NA	NA	NA	NA	NA	1	1	0	100	0	10	10	A							10	A												A		(Q141P) 1.2.1; 2.2.1; 2.2.2; 4.8; 3; 4.2.1	(y)	A	Q141P marker for R	Q141P marker for R
Q141Stop	yes (pncA)		single	4	4	0	100	0	10	4	4	0	100	0	10	6	6	0	100	0	10	10	A							10	A												A				A	marker for R	marker for R
R121P			single	4	4	0	100	0	indeter	2	2	0	100	0	indeter	4	4	0	100	0	indeter	indeter	C							indeter	C												C				C	marker for R
R123L			single	1	1	0	100	0	indeter	1	1	0	100	0	indeter	1	1	0	100	0	indeter	indeter	C							indeter	C												C				C
R123P			single	5	5	0	100	0	indeter	0	NA	NA	NA	NA	NA	5	5	0	100	0	indeter	indeter	C							indeter	C		>1024	1							0	1	C				C	marker for R
R140H			single	2	0	2	0	100	indeter	2	0	2	0	100	indeter	2	0	2	0	100	indeter	indeter	C							indeter	C												C				C
R140H+A165T		yes	multiple	2	0	2	0	100	indeter	2	0	2	0	100	indeter	2	0	2	0	100	indeter	indeter	C							indeter	C												C				C
R140H+A165T (merged entry)			multiple (merged)	3	0	3	0	100	indeter	3	0	3	0	100	indeter	3	0	3	0	100	indeter	indeter	C							indeter	C												C				C
R140H+G150G+A165T		yes	multiple + synonymous	1	0	1	0	100	indeter	1	0	1	0	100	indeter	1	0	1	0	100	indeter	indeter	C							indeter	C												C				C
R140P			single	1	1	0	100	0	indeter	0	NA	NA	NA	NA	NA	1	1	0	100	0	indeter	indeter	C							indeter	C								100	1	1	0	C	1	2.2.1	n	C
R148S			single	2	2	0	100	0	indeter	2	2	0	100	0	indeter	2	2	0	100	0	indeter	indeter	C							indeter	C												C				C
R154G			single	8	6	2	75	25	indeter	4	4	0	100	0	indeter	9	7	2	77.7778	22.2222	indeter	indeter	C							indeter	C	y							>100 - 800	2	0	2	B	2	2.2.1	n	B
R154M+T160A			multiple	1	1	0	100	0	indeter	1	1	0	100	0	indeter	1	1	0	100	0	indeter	indeter	C							indeter	C												C				C	T160A probably R
R154S			single	3	0	3	0	100	indeter	1	0	1	0	100	indeter	3	0	3	0	100	indeter	indeter	C							indeter	C												C				C	probably S
R176H+C184R			multiple	0	NA	NA	NA	NA	NA	1	1	0	100	0	indeter	1	1	0	100	0	indeter	indeter	C							indeter	C												C				C
R29P			single	1	0	1	0	100	indeter	1	0	1	0	100	indeter	1	0	1	0	100	indeter	indeter	C							indeter	C												C	1	4.3.3	n	C
S104C			single	1	1	0	100	0	indeter	0	NA	NA	NA	NA	NA	1	1	0	100	0	indeter	indeter	C							indeter	C												C				C
S104I			single	1	1	0	100	0	indeter	1	1	0	100	0	indeter	1	1	0	100	0	indeter	indeter	C							indeter	C												C				C	marker for R
S104R			single	8	8	0	100	0	10	3	3	0	100	0	indeter	9	9	0	100	0	10	10	A							10	A								>100	1	0	1	A				A	marker for R	marker for R
S164P		yes	single	3	3	0	100	0	indeter	2	1	1	50	50	indeter	5	4	1	80	20	indeter	indeter	C							indeter	C												C				C	marker for R
S164P (merged entry)			single (merged)	4	4	0	100	0	indeter	2	1	1	50	50	indeter	6	5	1	83.3333	16.6667	indeter	indeter	C							indeter	C												C				C	marker for R
S164P+E173E		yes	multiple + synonymous	1	1	0	100	0	indeter	0	NA	NA	NA	NA	NA	1	1	0	100	0	indeter	indeter	C							indeter	C												C				C	S164P marker for R
S179C			single	1	1	0	100	0	indeter	0	NA	NA	NA	NA	NA	1	1	0	100	0	indeter	indeter	C							indeter	C												C				C
S179I			single	1	1	0	100	0	indeter	0	NA	NA	NA	NA	NA	1	1	0	100	0	indeter	indeter	C							indeter	C												C				C
S179R		yes	single	2	2	0	100	0	indeter	1	1	0	100	0	indeter	2	2	0	100	0	indeter	indeter	C							indeter	C												C				C
S179R (merged entry)			single (merged)	3	3	0	100	0	indeter	2	2	0	100	0	indeter	3	3	0	100	0	indeter	indeter	C							indeter	C												C				C
S179R+S65S		yes	multiple + synonymous	1	1	0	100	0	indeter	1	1	0	100	0	indeter	1	1	0	100	0	indeter	indeter	C							indeter	C												C				C
S18P+P54L			multiple	1	1	0	100	0	5	0	NA	NA	NA	NA	NA	1	1	0	100	0	1	5	A							5	A												A		(P54L) 2.2.1; 4.9	(y)	A	P54L marker for R	S18P not associated with R; P54L marker for R
S59F			single	2	1	1	50	50	indeter	0	NA	NA	NA	NA	NA	2	1	1	50	50	indeter	indeter	C							indeter	C												C				C
S59P			single	6	6	0	100	0	indeter	7	6	1	85.7143	14.2857	indeter	8	7	1	87.5	12.5	indeter	indeter	C							indeter	C								>100 - 800	2	0	2	C	2	4.8; 4.5	y	B
S65P			single	2	1	1	50	50	indeter	1	0	1	0	100	indeter	2	0	2	0	100	indeter	indeter	C							indeter	C												C	4	2.2.1	n	C		not associated with R
S65S			synonymous	53	8	45	15.0943	84.9057	WT	8	3	5	37.5	62.5	WT	53	8	45	15.0943	84.9057	WT	WT	WT							WT	WT		32	1	<25	21	≤25	1			23	0	WT	729	1.1.2; 3; 3.1.1; 3.1.2; 3.1.2.1; 3.1.2.2	y	WT		not associated with R
S65S+W68R		yes	multiple + synonymous	1	1	0	100	0	10	0	NA	NA	NA	NA	NA	1	1	0	100	0	10	10	A							10	A												A		(W68R) 2.2.1	(n)	A	W68R marker for R	W68R marker for R
S66P			single	5	5	0	100	0	indeter	2	2	0	100	0	indeter	6	6	0	100	0	indeter	indeter	C							indeter	C								>100	1	0	1	C				C
S67P			single	7	7	0	100	0	10	4	3	1	75	25	indeter	9	8	1	88.8889	11.1111	indeter	10	A	5	5	0	100	0	10	10	A												A	5	2.2.1; 4.8	y	A	marker for R
S88Stop	yes (pncA)		single	2	2	0	100	0	10	0	NA	NA	NA	NA	NA	2	2	0	100	0	10	10	A							10	A												A				A	marker for R by rule
Stop187A			single	1	0	1	0	100	indeter	0	NA	NA	NA	NA	NA	1	0	1	0	100	indeter	indeter	C							indeter	C												C				C
Stop187R			single	1	0	1	0	100	indeter	1	1	0	100	0	indeter	1	1	0	100	0	indeter	indeter	C							indeter	C												C				C	marker for R
Stop187W			single	1	1	0	100	0	indeter	1	1	0	100	0	indeter	1	1	0	100	0	indeter	indeter	C							indeter	C												C				C
T100A			single	1	1	0	100	0	indeter	0	NA	NA	NA	NA	NA	1	1	0	100	0	indeter	indeter	C							indeter	C												C	1	2.2.1	n	C	marker for R
T100A+R148C			multiple	1	1	0	100	0	indeter	1	1	0	100	0	indeter	1	1	0	100	0	indeter	indeter	C							indeter	C												C		(T100A) 2.2.1	(n)	C	T100A marker for R
T100P			single	3	3	0	100	0	indeter	0	NA	NA	NA	NA	NA	3	3	0	100	0	indeter	indeter	C							indeter	C								>100	1	0	1	C	6	2.2.1	n	C	marker for R
t-10c			single	2	1	1	50	50	indeter	1	0	1	0	100	indeter	2	0	2	0	100	indeter	indeter	C							indeter	C												C				C
T114M			single	5	0	5	0	100	indeter	0	NA	NA	NA	NA	NA	5	0	5	0	100	indeter	indeter	C							indeter	C				<25	5			0-25	1	6	0	D				D		not associated with R
T114P			single	4	4	0	100	0	indeter	0	NA	NA	NA	NA	NA	4	4	0	100	0	indeter	indeter	C							indeter	C												C				C	marker for R	marker for R
t-12c		yes	single	5	5	0	100	0	indeter	2	2	0	100	0	indeter	5	5	0	100	0	indeter	indeter	C							indeter	C												C				C		marker for R
t-12c (merged entry)			single (merged)	5	5	0	100	0	indeter	3	3	0	100	0	indeter	6	6	0	100	0	indeter	indeter	C							indeter	C												C				C		marker for R
t-12c+T76T		yes	multiple + synonymous	0	NA	NA	NA	NA	NA	1	1	0	100	0	indeter	1	1	0	100	0	indeter	indeter	C							indeter	C												C				C		t-12c marker for R
t-12g			single	3	3	0	100	0	indeter	1	1	0	100	0	indeter	3	3	0	100	0	indeter	indeter	C							indeter	C												C				C
T135N			single	7	7	0	100	0	10	0	NA	NA	NA	NA	NA	7	7	0	100	0	10	10	A							10	A												A				A	marker for R
T135P			single	13	13	0	100	0	10	19	17	2	89.4737	10.5263	5	28	26	2	92.8571	7.14286	10	10	A	9	7	2	77.7778	22.2222	10	10	A								>100	1	0	1	A	10	4.1.2.1; 2.2.1; 4.2.1	y	A	marker for R	marker for R
T135S			single	1	0	1	0	100	indeter	0	NA	NA	NA	NA	NA	1	0	1	0	100	indeter	indeter	C							indeter	C												C	1	4.3.3	n	C	probably S
T142A			single	8	8	0	100	0	10	1	1	0	100	0	indeter	9	9	0	100	0	10	10	A							10	A								600-800	1	0	1	A				A	marker for R
T142K			single	8	8	0	100	0	10	2	2	0	100	0	indeter	9	9	0	100	0	10	10	A							10	A		>1024	1							0	1	A				A	marker for R
T142L			single	1	1	0	100	0	indeter	0	NA	NA	NA	NA	NA	1	1	0	100	0	indeter	indeter	C							indeter	C												C				C
T142M			single	11	11	0	100	0	10	7	7	0	100	0	indeter	12	12	0	100	0	10	10	A							10	A								800	1	0	1	A				A	marker for R
T142P+S65S			multiple + synonymous	2	2	0	100	0	indeter	0	NA	NA	NA	NA	NA	2	2	0	100	0	indeter	indeter	C							indeter	C												C				C
T153I			single	0	NA	NA	NA	NA	NA	2	2	0	100	0	indeter	2	2	0	100	0	indeter	indeter	C							indeter	C												C				C
T153I+L159E			multiple	1	1	0	100	0	indeter	1	0	1	0	100	indeter	1	0	1	0	100	indeter	indeter	C							indeter	C												C				C
T153N			single	0	NA	NA	NA	NA	NA	1	0	1	0	100	indeter	1	0	1	0	100	indeter	indeter	C							indeter	C												C				C
T153S			single	0	NA	NA	NA	NA	NA	1	1	0	100	0	indeter	1	1	0	100	0	indeter	indeter	C							indeter	C												C				C
T160A			single	2	1	1	50	50	indeter	2	1	1	50	50	indeter	2	1	1	50	50	indeter	indeter	C							indeter	C												C				C	probably R
T160K			single	1	1	0	100	0	indeter	1	1	0	100	0	indeter	2	2	0	100	0	indeter	indeter	C							indeter	C												C	1	4.1.2.1	n	C
T160P			single	5	5	0	100	0	indeter	3	3	0	100	0	indeter	5	5	0	100	0	indeter	indeter	C							indeter	C												C	2	2.2.1	n	C	marker for R
T167I			single	1	1	0	100	0	indeter	1	1	0	100	0	indeter	1	1	0	100	0	indeter	indeter	C							indeter	C												C				C
T167P			single	0	NA	NA	NA	NA	NA	1	1	0	100	0	indeter	1	1	0	100	0	indeter	indeter	C							indeter	C												C				C
T168I			single	2	0	2	0	100	indeter	0	NA	NA	NA	NA	NA	2	0	2	0	100	indeter	indeter	C							indeter	C												C	4	4.2.1; 4.3.3	y	B	probably S	not associated with R
T168N			single	1	1	0	100	0	indeter	0	NA	NA	NA	NA	NA	1	1	0	100	0	indeter	indeter	C							indeter	C												C				C
T168P			single	5	5	0	100	0	indeter	0	NA	NA	NA	NA	NA	5	5	0	100	0	indeter	indeter	C							indeter	C												C				C	marker for R
T177P			single	3	3	0	100	0	indeter	1	0	1	0	100	indeter	3	2	1	66.6667	33.3333	indeter	indeter	C							indeter	C												C				C
T47A			single	78	22	56	28.2051	71.7949	0	6	4	2	66.6667	33.3333	indeter	82	25	57	30.4878	69.5122	0	0	E							0	E	y	64	1			200	1	200	1	1	2	B	12	2.1; 2.2.1	y	A	probably S	marker for R
T47A+R148C			multiple	1	1	0	100	0	indeter	0	NA	NA	NA	NA	NA	1	1	0	100	0	indeter	indeter	C							indeter	C	y (T47A)											B		(T47A) 2.2.1; 2.1	(y)	B		T47A marker for R
T47P			single	4	4	0	100	0	indeter	0	NA	NA	NA	NA	NA	4	4	0	100	0	indeter	indeter	C							indeter	C												C				C	marker for R
T47S			single	1	1	0	100	0	indeter	1	1	0	100	0	indeter	1	1	0	100	0	indeter	indeter	C							indeter	C												C				C
T61P			single	1	1	0	100	0	indeter	1	1	0	100	0	indeter	1	1	0	100	0	indeter	indeter	C							indeter	C												C				C
T61R+W68L			multiple	1	1	0	100	0	indeter	0	NA	NA	NA	NA	NA	1	1	0	100	0	indeter	indeter	C							indeter	C												C		(W68L) 2.2.1	(n)	C
T76A			single	1	1	0	100	0	indeter	1	1	0	100	0	indeter	1	1	0	100	0	indeter	indeter	C							indeter	C												C				C
T76I			single	3	3	0	100	0	indeter	2	1	1	50	50	indeter	4	3	1	75	25	indeter	indeter	C							indeter	C												C	2	2.2.1	n	C
T76P			single	41	40	1	97.561	2.43902	10	15	14	1	93.3333	6.66667	10	50	49	1	98	2	10	10	A	7	7	0	100	0	10	10	A												A	15	2.2.1; 4.1.1; 3	y	A	marker for R	not associated with R
t-7c			single	5	5	0	100	0	indeter	1	0	1	0	100	indeter	6	5	1	83.3333	16.6667	indeter	indeter	C							indeter	C												C				C	marker for R	marker for R
t-7c (b)		(b)	single	0	NA	NA	NA	NA	NA	1	0	1	0	100	indeter	1	0	1	0	100	indeter	indeter	C							indeter	C												C				C	marker for R	marker for R
t-7c+T114A			multiple	4	4	0	100	0	indeter	4	4	0	100	0	indeter	4	4	0	100	0	indeter	indeter	C							indeter	C												C				C	t-7c marker for R	t-7c marker for R
t-7g			single	1	1	0	100	0	indeter	1	1	0	100	0	indeter	1	1	0	100	0	indeter	indeter	C							indeter	C												C				C	marker for R
V125D			single	4	3	1	75	25	indeter	1	1	0	100	0	indeter	4	3	1	75	25	indeter	indeter	C							indeter	C												C				C
V125F			single	5	5	0	100	0	indeter	1	1	0	100	0	indeter	5	5	0	100	0	indeter	indeter	C							indeter	C		256	1							0	1	C	1	4.1.2.1	n	C	marker for R
V125G			single	10	10	0	100	0	10	1	1	0	100	0	indeter	3	3	0	100	0	indeter	10	A							10	A												A	4	2.2.1; 4.3.4.2; 4.1.1.3	y	A	marker for R	marker for R
V128G		yes	single	14	13	1	92.8571	7.14286	10	1	1	0	100	0	indeter	15	14	1	93.3333	6.66667	10	10	A							10	A												A		4.3.4.2; 2.2.1; 4.2.1	y	A
V128G (merged entry)			single (merged)	16	15	1	93.75	6.25	10	1	1	0	100	0	indeter	17	16	1	94.1176	5.88235	10	10	A							10	A												A	10	4.3.4.2; 2.2.1; 4.2.1	y	A
V128G+S65S		yes	multiple + synonymous	2	2	0	100	0	10	0	NA	NA	NA	NA	NA	2	2	0	100	0	10	10	A							10	A												A		(V128G) 4.3.4.2; 2.2.1; 4.2.1	(y)	A
V130A			single	4	1	3	25	75	indeter	3	3	0	100	0	indeter	6	4	2	66.6667	33.3333	indeter	indeter	C							indeter	C	y			<25 - 50< to <100	2			0-100	2	4	0	B	1	2.2.1	n	B	marker for R
V130G			single	2	2	0	100	0	indeter	2	1	1	50	50	indeter	3	2	1	66.6667	33.3333	indeter	indeter	C							indeter	C								800	1	0	1	C				C	marker for R
V130M			single	1	1	0	100	0	indeter	0	NA	NA	NA	NA	NA	1	1	0	100	0	indeter	indeter	C							indeter	C												C	1	3.1.2.1	n	C
V139A			single	24	19	5	79.1667	20.8333	1	9	5	4	55.5556	44.4444	indeter	29	20	9	68.9655	31.0345	indeter	1	B							1	B	y							>100-800	3	0	3	B	12	4.1.1.3; 2.2.1	y	A	unclear	not associated with R
V139G			single	13	12	1	92.3077	7.69231	10	5	4	1	80	20	indeter	14	12	2	85.7143	14.2857	5	10	A							10	A								>100 - 800	2	0	2	A	5	4.3.3; 2.2.1	y	A	marker for R
V139L			single	9	9	0	100	0	10	4	4	0	100	0	indeter	10	10	0	100	0	10	10	A							10	A												A				A	marker for R	marker for R
V139M			single	2	2	0	100	0	indeter	0	NA	NA	NA	NA	NA	2	2	0	100	0	indeter	indeter	C							indeter	C												C				C	marker for R
V155A			single	1	1	0	100	0	indeter	1	0	1	0	100	indeter	2	1	1	50	50	indeter	indeter	C							indeter	C												C				C
V155E			single	0	NA	NA	NA	NA	NA	1	0	1	0	100	indeter	1	0	1	0	100	indeter	indeter	C							indeter	C												C				C
V155G			single	16	16	0	100	0	10	11	11	0	100	0	10	21	21	0	100	0	10	10	A							10	A		≥1024	2							0	2	A	6	2.2.1	n	A	marker for R	not associated with R
V155M			single	4	4	0	100	0	indeter	0	NA	NA	NA	NA	NA	4	4	0	100	0	indeter	indeter	C							indeter	C												C	3	4.2.1	n	C
V157A			single	4	4	0	100	0	indeter	0	NA	NA	NA	NA	NA	4	4	0	100	0	indeter	indeter	C							indeter	C												C				C	marker for R
V157G			single	2	2	0	100	0	indeter	2	2	0	100	0	indeter	4	4	0	100	0	indeter	indeter	C							indeter	C												C				C	marker for R
V163A			single	2	0	2	0	100	indeter	0	NA	NA	NA	NA	NA	2	0	2	0	100	indeter	indeter	C							indeter	C				>75 - <100	1					1	0	C	3	4.3.3; 4.2.1	y	B	marker for R
V169A			single	1	1	0	100	0	indeter	0	NA	NA	NA	NA	NA	1	1	0	100	0	indeter	indeter	C							indeter	C												C				C
V180A			single	1	1	0	100	0	indeter	0	NA	NA	NA	NA	NA	1	1	0	100	0	indeter	indeter	C							indeter	C												C	11	2.2.1	n	C	marker for R
V180F			single	4	4	0	100	0	indeter	2	2	0	100	0	indeter	6	6	0	100	0	indeter	indeter	C							indeter	C												C	4	5; 2.2.1	y	B		marker for R
V180G			single	5	5	0	100	0	indeter	1	1	0	100	0	indeter	5	5	0	100	0	indeter	indeter	C	4	4	0	100	0	10	10	A												A	6	2.2.1	n	A	marker for R	marker for R
V180I			single	1	0	1	0	100	indeter	0	NA	NA	NA	NA	NA	1	0	1	0	100	indeter	indeter	C							indeter	C				75	1	75	1			2	0	C				C
V21A			single	6	2	4	33.3333	66.6667	indeter	0	NA	NA	NA	NA	NA	6	2	4	33.3333	66.6667	indeter	indeter	C							indeter	C	y											B	5	4.3.3; 2.2.1; 4.5	y	B	probably S
V21A+S65S+P77L			multiple + synonymous	1	1	0	100	0	indeter	1	1	0	100	0	indeter	1	1	0	100	0	indeter	indeter	C							indeter	C	y (V21A)											B		(V21A) 4.3.3; 2.2.1; 4.5	(y)	B		P77L not associated with R
V21E+T22L+R140G+Q141G+D145H+G150D+V155M+A165D+A178D+S179C+V183F			multiple	1	1	0	100	0	indeter	0	NA	NA	NA	NA	NA	1	1	0	100	0	indeter	indeter	C							indeter	C												C		(V155M) 4.2.1	(n)	C
V21G			single	2	2	0	100	0	indeter	0	NA	NA	NA	NA	NA	2	2	0	100	0	indeter	indeter	C							indeter	C												C				C	marker for R	marker for R
V44G		yes	single	1	1	0	100	0	indeter	0	NA	NA	NA	NA	NA	1	1	0	100	0	indeter	indeter	C							indeter	C												C		2.2.1; 4.3.3	y	B	marker for R
V44G (merged entry)			single (merged)	2	2	0	100	0	indeter	1	1	0	100	0	indeter	2	2	0	100	0	indeter	indeter	C							indeter	C												C	3	2.2.1; 4.3.3	y	B	marker for R
V44G+S65S		yes	multiple + synonymous	1	1	0	100	0	indeter	1	1	0	100	0	indeter	1	1	0	100	0	indeter	indeter	C							indeter	C												C		(V44G) 2.2.1; 4.3.3	(y)	B	V44G marker for R
V45A			single	3	2	1	66.6667	33.3333	indeter	2	2	0	100	0	indeter	3	2	1	66.6667	33.3333	indeter	indeter	C							indeter	C												C				C	probably S	not associated with R
V45E			single	0	NA	NA	NA	NA	NA	2	2	0	100	0	indeter	2	2	0	100	0	indeter	indeter	C							indeter	C												C				C
V45G			single	1	1	0	100	0	indeter	1	1	0	100	0	indeter	1	1	0	100	0	indeter	indeter	C							indeter	C												C				C
V7A			single	0	NA	NA	NA	NA	NA	1	1	0	100	0	indeter	1	1	0	100	0	indeter	indeter	C							indeter	C												C				C
V7F			single	3	3	0	100	0	indeter	1	1	0	100	0	indeter	3	3	0	100	0	indeter	indeter	C							indeter	C												C				C	marker for R
V7G			single	15	13	2	86.6667	13.3333	5	5	5	0	100	0	indeter	17	15	2	88.2353	11.7647	5	5	A							5	A												A	6	4.4.1.1; 2.2.1	y	A	marker for R
V7L+T135P			multiple	0	NA	NA	NA	NA	NA	1	1	0	100	0	indeter	1	1	0	100	0	10	10	A							10	A												A		(T135P) 4.1.2.1; 2.2.1; 4.2.1	(y)	A	T135P marker for R	V7L marker for R
V93L			single	1	0	1	0	100	indeter	2	1	1	50	50	indeter	2	1	1	50	50	indeter	indeter	C							indeter	C												C				C
V93M			single	1	0	1	0	100	indeter	0	NA	NA	NA	NA	NA	1	0	1	0	100	indeter	indeter	C							indeter	C												C				C
V9G			single	3	3	0	100	0	indeter	3	3	0	100	0	indeter	3	3	0	100	0	indeter	indeter	C							indeter	C												C				C	marker for R
V9S+K96T			multiple	1	1	0	100	0	indeter	0	NA	NA	NA	NA	NA	1	1	0	100	0	indeter	indeter	C							indeter	C												C		(K96T) 4.4.1.1; 2.2.1	(y)	B	K96T marker for R	K96T marker for R
W119C			single	4	4	0	100	0	indeter	0	NA	NA	NA	NA	NA	4	4	0	100	0	indeter	indeter	C							indeter	C												C				C	probably R
W119G			single	1	1	0	100	0	indeter	1	1	0	100	0	indeter	1	1	0	100	0	indeter	indeter	C							indeter	C												C				C	marker for R
W119L			single	1	1	0	100	0	indeter	1	1	0	100	0	indeter	1	1	0	100	0	indeter	indeter	C							indeter	C												C	1	2.2.1	n	C
W119R			single	2	2	0	100	0	indeter	0	NA	NA	NA	NA	NA	2	2	0	100	0	indeter	indeter	C							indeter	C												C	2	2.2.1	n	C	marker for R
W119S			single	1	1	0	100	0	indeter	0	NA	NA	NA	NA	NA	1	1	0	100	0	indeter	indeter	C							indeter	C												C				C	marker for R
W119Stop	yes (pncA)		single	2	1	1	50	50	10	1	1	0	100	0	10	3	2	1	66.6667	33.3333	10	10	A							10	A												A				A	marker for R
W119Stop+T168I			multiple	1	0	1	0	100	10	0	NA	NA	NA	NA	NA	1	0	1	0	100	10	10	A							10	A												A		(T168I) 4.2.1; 4.3.3	(y)	A	W119Stop marker for R; T168I probably S	T168I not associated with R
W68C			single	6	6	0	100	0	indeter	1	1	0	100	0	indeter	6	6	0	100	0	indeter	indeter	C							indeter	C												C				C	marker for R	marker for R
W68G			single	19	17	2	89.4737	10.5263	5	0	NA	NA	NA	NA	NA	19	17	2	89.4737	10.5263	5	5	A	16	13	3	81.25	18.75	10	10	A								>100	1	0	1	A	32	2.2.1; 4.1.2.1	y	A	marker for R
W68L			single	2	2	0	100	0	indeter	2	2	0	100	0	indeter	4	4	0	100	0	indeter	indeter	C							indeter	C												C	1	2.2.1	n	C
W68R		yes	single	16	15	1	93.75	6.25	10	5	5	0	100	0	indeter	20	19	1	95	5	10	10	A							10	A								>100	1	0	1	A		2.2.1	n	A	marker for R	marker for R
W68R (merged entry)			single (merged)	17	16	1	94.1176	5.88235	10	5	5	0	100	0	indeter	21	20	1	95.2381	4.7619	10	10	A							10	A												A	10	2.2.1	n	A	marker for R	marker for R
W68S			single	0	NA	NA	NA	NA	NA	2	2	0	100	0	indeter	2	2	0	100	0	indeter	indeter	C							indeter	C								800	1	0	1	C				C
W68Stop	yes (pncA)		single	3	3	0	100	0	10	0	NA	NA	NA	NA	NA	3	3	0	100	0	10	10	A							10	A												A				A	marker for R
WT1			WT	115	26	89	22.6087	77.3913	WT	0	NA	NA	NA	NA	NA	115	26	89	22.6087	77.3913	WT	WT	WT							WT	WT		≤8 - 256	26			≤25 - 75	6			30	2	WT				WT
WT2			WT	2431	410	2021	16.8655	83.1345	WT	794	133	661	16.7506	83.2494	WT	2570	369	2201	14.358	85.642	WT	WT	WT							WT	WT		≤8 - 256	26			≤25 - 75	6			30	2	WT				WT
Y103C			single	4	3	1	75	25	indeter	2	2	0	100	0	indeter	4	3	1	75	25	indeter	indeter	C							indeter	C												C	1	2.2.1	n	C	marker for R
Y103D			single	4	4	0	100	0	indeter	0	NA	NA	NA	NA	NA	4	4	0	100	0	indeter	indeter	C							indeter	C												C	1	2.2.1	n	C	marker for R
Y103F			single	1	1	0	100	0	indeter	0	NA	NA	NA	NA	NA	1	1	0	100	0	indeter	indeter	C							indeter	C												C				C
Y103H			single	7	7	0	100	0	10	1	1	0	100	0	indeter	7	7	0	100	0	10	10	A							10	A								>100	1	0	1	A	1	4.1.2.1	n	A
Y103Stop	yes (pncA)		single	8	8	0	100	0	10	8	6	2	75	25	10	13	11	2	84.6154	15.3846	10	10	A							10	A												A				A	marker for R
Y34C			single	1	1	0	100	0	indeter	0	NA	NA	NA	NA	NA	1	1	0	100	0	indeter	indeter	C							indeter	C												C				C	probably R
Y34D			single	11	11	0	100	0	10	11	9	2	81.8182	18.1818	indeter	11	9	2	81.8182	18.1818	indeter	10	A							10	A								>100 - 800	2	0	2	A	2	4.4.1.1	n	A
Y34D+A134S			multiple	1	1	0	100	0	10	1	1	0	100	0	indeter	1	1	0	100	0	indeter	10	A							10	A												A		(A134S) 2.2.1; (Y34D) 4.4.1.1	(y)	A
Y34Stop	yes (pncA)		single	7	7	0	100	0	10	4	4	0	100	0	10	8	8	0	100	0	10	10	A							10	A												A				A	marker for R
Y41H			single	1	1	0	100	0	indeter	0	NA	NA	NA	NA	NA	1	1	0	100	0	indeter	indeter	C							indeter	C												C				C
Y41Stop	yes (pncA)		single	4	4	0	100	0	10	0	NA	NA	NA	NA	NA	4	4	0	100	0	10	10	A							10	A												A				A	marker for R by rule
H43C			single	1	1	0	100	0	indeter	1	1	0	100	0	indeter	1	1	0	100	0	indeter	indeter	C							indeter	C												C				C
Y64D			single	2	1	1	50	50	indeter	1	0	1	0	100	indeter	2	0	2	0	100	indeter	indeter	C							indeter	C												C				C		not associated with R
Y64stop	yes (pncA)		single	3	3	0	100	0	10	0	NA	NA	NA	NA	NA	3	3	0	100	0	10	10	A							10	A												A				A	marker for R
Y95Stop	yes (pncA)		single	1	1	0	100	0	10	1	1	0	100	0	10	1	1	0	100	0	10	10	A							10	A												A				A	marker for R
Y99Stop	yes (pncA)		single	2	2	0	100	0	10	3	2	1	66.6667	33.3333	10	4	3	1	75	25	10	10	A							10	A												A				A	marker for R	marker for R
PZA pncA pooled frameshift and premature Stop	yes (pncA)		indels (pooled)	329	323	6	98.1763	1.82371	10	182	172	10	94.5055	5.49451	10	406	390	16	96.0591	3.94089	10	10	A							10	A												A				A	marker for R by rule
							≥25% for both R and S for >5 isolates						>25% for both R and S for >5 isolates						>25% for both R and S for >5 isolates														tested at least 5 times and all MICs ≤50 µg/mL		tested at least 5 times and all MICs ≤50 µg/mL		tested at least 5 times and all MICs ≤50 µg/mL		tested at least 5 times and all MICs ≤50 µg/mL
[truncated: 12 more columns]

## Sheet: Yadon2017_same aa_different nt
From: Yadon AN, Maharaj K, Adamson JH, Lai YP, Sacchettini JC, Ioerger TR, Rubin EJ, Pym AS. A comprehensive characterization of PncA polymorphisms that confer resistance to pyrazinamide. Nat Commun. 2017 Sep 19;8(1):588. doi:10.1038/s41467-017-00721-2. PubMed PMID: 28928454; PubMed Central PMCID:PMC5605632.
Only amino acidic substitutions due to different nucleotidic changes are listed
SNP	Substitution	in vitro Enriched	in vitro Depleted	in vivo Enriched	in vivo Depleted	in vitro Resistant	in vitro Susceptible	in vivo Resistant	in vivo Susceptible	Notes		Miotto ERJ 2017 (PMID 29284687) aa change
c402a	A134A				yes						All nt changes PZA-S
c402g	A134A		yes		yes						All nt changes PZA-S
c402t	A134A		yes		yes		yes		yes		All nt changes PZA-S
c429a	A143A				yes						All nt changes PZA-S
c429t	A143A				yes				yes		All nt changes PZA-S
c456a	A152A		yes		yes						All nt changes PZA-S
c456g	A152A				yes						All nt changes PZA-S
c456t	A152A		yes				yes		yes		All nt changes PZA-S
g483a	A161A			yes						Inconsistency	R/S depending upon nt change (in vivo vs in vivo)
g483t	A161A		yes		yes		yes			Inconsistency	R/S depending upon nt change (in vivo vs in vivo)
c495a	A165A		yes								All nt changes PZA-S
c495g	A165A				yes						All nt changes PZA-S
c495t	A165A						yes		yes		All nt changes PZA-S
c510a	A170A		yes								All nt changes PZA-S
c510t	A170A				yes		yes		yes		All nt changes PZA-S
g513a	A171A				yes					Inconsistency	R/S depending upon nt change (in vitro vs in vivo)
g513c	A171A				yes					Inconsistency	R/S depending upon nt change (in vitro vs in vivo)
g513t	A171A	yes				yes			yes	Inconsistency	R/S depending upon nt change (in vitro vs in vivo)
c534g	A178A				yes						All nt changes PZA-S
c534t	A178A				yes				yes		All nt changes PZA-S
g60a	A20A		yes		yes						All nt changes PZA-S	yes
g60t	A20A				yes		yes		yes		All nt changes PZA-S
c75a	A25A			yes						Inconsistency	R/S depending upon nt change (in vitro vs in vivo)
c75t	A25A		yes				yes	yes		Inconsistency	R/S depending upon nt change (in vitro vs in vivo)
g78c	A26A		yes		yes						All nt changes PZA-S	yes
g78t	A26A				yes		yes		yes		All nt changes PZA-S
c90a	A30A		yes		yes					Inconsistency	R/S depending upon nt change (in vivo vs in vivo)
c90t	A30A			yes			yes			Inconsistency	R/S depending upon nt change (in vivo vs in vivo)
c108a	A36A				yes						All nt changes PZA-S	yes
c108t	A36A								yes		All nt changes PZA-S
g114a	A38A	yes								Inconsistency	R/S depending upon nt change (in vitro vs in vivo)	yes
g114c	A38A				yes					Inconsistency	R/S depending upon nt change (in vitro vs in vivo)
g114t	A38A					yes			yes	Inconsistency	R/S depending upon nt change (in vitro vs in vivo)
g117a	A39A		yes		yes					Inconsistency	R/S depending upon nt change (in vitro vs in vitro)	yes
g117c	A39A	yes			yes					Inconsistency	R/S depending upon nt change (in vitro vs in vitro)
g117t	A39A	yes							yes	Inconsistency	R/S depending upon nt change (in vitro vs in vitro)
g9a	A3A	yes		yes							All nt changes PZA-R
g9c	A3A	yes				yes		yes			All nt changes PZA-R
c294a	A98A				yes						All nt changes PZA-S
c294t	A98A		yes				yes		yes		All nt changes PZA-S
t412a	C138S	yes									All nt changes PZA-R	yes
g413c	C138S	yes		yes		yes		yes			All nt changes PZA-R
t214a	C72S		yes		yes						All nt changes PZA-S
g215c	C72S						yes		yes		All nt changes PZA-S
c330a	D110E			yes							All nt changes PZA-R
c330g	D110E							yes			All nt changes PZA-R
c36a	D12E			yes							All nt changes PZA-R	yes
c36g	D12E	yes				yes		yes			All nt changes PZA-R
c435a	D145E			yes							All nt changes PZA-R
c435g	D145E							yes			All nt changes PZA-R
c474a	D158E				yes						All nt changes PZA-S
c474g	D158E		yes				yes		yes		All nt changes PZA-S
c120a	D40E		yes		yes						All nt changes PZA-S
c120g	D40E				yes		yes		yes		All nt changes PZA-S
c147a	D49E			yes							All nt changes PZA-R	yes
c147g	D49E			yes				yes			All nt changes PZA-R
c159a	D53E			yes							All nt changes PZA-R
c159g	D53E							yes			All nt changes PZA-R
c189a	D63E			yes							All nt changes PZA-R
c189g	D63E	yes				yes		yes			All nt changes PZA-R
c240a	D80E		yes								All nt changes PZA-S	yes
c240g	D80E				yes		yes		yes		All nt changes PZA-S
c258a	D86E				yes						All nt changes PZA-S
c258g	D86E		yes		yes		yes		yes		All nt changes PZA-S
c24a	D8E	yes		yes							All nt changes PZA-R	yes
c24g	D8E	yes		yes		yes		yes			All nt changes PZA-R
a321c	E107D		yes		yes						All nt changes PZA-S
a321t	E107D		yes		yes		yes		yes		All nt changes PZA-S
g45c	E15D		yes								All nt changes PZA-S
g45t	E15D		yes				yes				All nt changes PZA-S
g519c	E173D				yes						All nt changes PZA-S
g519t	E173D				yes				yes		All nt changes PZA-S
a111c	E37D				yes						All nt changes PZA-S
a111t	E37D		yes				yes		yes		All nt changes PZA-S
g273c	E91D				yes						All nt changes PZA-S
g273t	E91D								yes		All nt changes PZA-S
t316c	F106L		yes							Inconsistency	R/S depending upon nt change (in vivo vs in vivo)
c318a	F106L			yes						Inconsistency	R/S depending upon nt change (in vivo vs in vivo)
c318g	F106L				yes		yes			Inconsistency	R/S depending upon nt change (in vivo vs in vivo)
t37c	F13L			yes						Inconsistency	R/S depending upon nt change (in vivo vs in vivo)	yes
c39a	F13L		yes		yes		yes			Inconsistency	R/S depending upon nt change (in vivo vs in vivo)
t172c	F58L			yes							All nt changes PZA-R	yes
c174a	F58L			yes				yes			All nt changes PZA-R
t241c	F81L		yes								All nt changes PZA-S
c243a	F81L		yes				yes				All nt changes PZA-S
t280c	F94L		yes							Inconsistency	R/S depending upon nt change (in vitro vs in vitro)	yes
c282a	F94L	yes								Inconsistency	R/S depending upon nt change (in vitro vs in vitro)
a303c	G101G				yes						All nt changes PZA-S
a303t	G101G								yes		All nt changes PZA-S
c315g	G105G		yes		yes						All nt changes PZA-S
c315t	G105G				yes		yes		yes		All nt changes PZA-S
a324g	G108G		yes		yes						All nt changes PZA-S
a324t	G108G		yes				yes		yes		All nt changes PZA-S
g322a	G108R			yes							All nt changes PZA-R	yes
g322c	G108R							yes			All nt changes PZA-R
c372a	G124G		yes								All nt changes PZA-S	yes
c372g	G124G		yes								All nt changes PZA-S
c372t	G124G						yes				All nt changes PZA-S
t396a	G132G		yes							Inconsistency	R/S depending upon nt change (in vitro vs in vivo)
t396c	G132G			yes			yes	yes		Inconsistency	R/S depending upon nt change (in vitro vs in vivo)
c450a	G150G	yes									All nt changes PZA-R	yes
c450t	G150G					yes					All nt changes PZA-R
t48c	G16G			yes							All nt changes PZA-R
t48g	G16G			yes				yes			All nt changes PZA-R
t69a	G23G				yes						All nt changes PZA-S
t69c	G23G				yes				yes		All nt changes PZA-S
c180a	G60G			yes						Inconsistency	R/S depending upon nt change (in vivo vs in vivo)
c180t	G60G				yes					Inconsistency	R/S depending upon nt change (in vivo vs in vivo)
t225a	G75G				yes						All nt changes PZA-S	yes
t225c	G75G		yes				yes		yes		All nt changes PZA-S
c234a	G78G				yes						All nt changes PZA-S	yes
c234t	G78G								yes		All nt changes PZA-S
t411a	H137Q		yes								All nt changes PZA-S
t411g	H137Q				yes		yes		yes		All nt changes PZA-S
c171a	H57Q	yes		yes							All nt changes PZA-R	yes
c171g	H57Q	yes				yes		yes			All nt changes PZA-R
t213a	H71Q	yes		yes							All nt changes PZA-R	yes
t213g	H71Q					yes		yes			All nt changes PZA-R
c93a	I31I		yes								All nt changes PZA-S
c93t	I31I						yes				All nt changes PZA-S
c15a	I5I				yes						All nt changes PZA-S
c15t	I5I		yes		yes		yes		yes		All nt changes PZA-S
c18a	I6I				yes						All nt changes PZA-S
c18t	I6I								yes		All nt changes PZA-S
c270a	I90I		yes		yes					Inconsistency	R/S depending upon nt change (in vivo vs in vivo)
c270t	I90I		yes	yes			yes			Inconsistency	R/S depending upon nt change (in vivo vs in vivo)
g288c	K96N	yes		yes							All nt changes PZA-R	yes
g288t	K96N	yes		yes		yes		yes			All nt changes PZA-R
g348a	L116L		yes		yes						All nt changes PZA-S
g348t	L116L		yes				yes		yes		All nt changes PZA-S
c349t	L117L				yes						All nt changes PZA-S
g351a	L117L		yes		yes						All nt changes PZA-S
g351c	L117L				yes						All nt changes PZA-S
g351t	L117L						yes		yes		All nt changes PZA-S
c358t	L120L		yes		yes					Inconsistency	R/S depending upon nt change (in vitro vs in vitro)
g360c	L120L	yes								Inconsistency	R/S depending upon nt change (in vitro vs in vitro)
g360t	L120L								yes	Inconsistency	R/S depending upon nt change (in vitro vs in vitro)
g453c	L151F				yes						All nt changes PZA-S
g453t	L151F				yes				yes		All nt changes PZA-S
t451c	L151L		yes							Inconsistency	R/S depending upon nt change (in vitro vs in vitro)
g453a	L151L	yes								Inconsistency	R/S depending upon nt change (in vitro vs in vitro)
c466t	L156L				yes					Inconsistency	R/S depending upon nt change (in vitro vs in vitro)
g468a	L156L		yes							Inconsistency	R/S depending upon nt change (in vitro vs in vitro)
g468c	L156L	yes								Inconsistency	R/S depending upon nt change (in vitro vs in vitro)
g468t	L156L		yes		yes				yes	Inconsistency	R/S depending upon nt change (in vitro vs in vitro)
c475t	L159L				yes						All nt changes PZA-S
g477a	L159L				yes						All nt changes PZA-S
g477c	L159L				yes				yes		All nt changes PZA-S
c514t	L172L		yes		yes					Inconsistency	R/S depending upon nt change (in vitro vs in vitro)
g516a	L172L		yes		yes					Inconsistency	R/S depending upon nt change (in vitro vs in vitro)
g516c	L172L	yes								Inconsistency	R/S depending upon nt change (in vitro vs in vitro)
g516t	L172L				yes				yes	Inconsistency	R/S depending upon nt change (in vitro vs in vitro)
t544c	L182L		yes								All nt changes PZA-S
g546a	L182L						yes				All nt changes PZA-S
c55t	L19L				yes					Inconsistency	R/S depending upon nt change (in vivo vs in vivo)
g57a	L19L	yes								Inconsistency	R/S depending upon nt change (in vivo vs in vivo)
g57c	L19L				yes					Inconsistency	R/S depending upon nt change (in vivo vs in vivo)
g57t	L19L	yes		yes		yes				Inconsistency	R/S depending upon nt change (in vivo vs in vivo)
c79t	L27L		yes		yes						All nt changes PZA-S	yes
g81a	L27L				yes						All nt changes PZA-S
g81t	L27L						yes		yes		All nt changes PZA-S
c103t	L35L		yes								All nt changes PZA-S
g105a	L35L		yes								All nt changes PZA-S
g105t	L35L						yes				All nt changes PZA-S
g255c	L85L			yes						Inconsistency	R/S depending upon nt change (in vivo vs in vivo)
g255t	L85L				yes					Inconsistency	R/S depending upon nt change (in vivo vs in vivo)
g162a	P54P		yes								All nt changes PZA-S
g162t	P54P		yes				yes				All nt changes PZA-S
a207c	P69P				yes						All nt changes PZA-S
a207g	P69P		yes								All nt changes PZA-S
a207t	P69P		yes		yes		yes		yes		All nt changes PZA-S
g210a	P70P				yes					Inconsistency	R/S depending upon nt change (in vitro vs in vitro)
g210c	P70P	yes								Inconsistency	R/S depending upon nt change (in vitro vs in vitro)
g210t	P70P		yes						yes	Inconsistency	R/S depending upon nt change (in vitro vs in vitro)
c231a	P77P				yes						All nt changes PZA-S
c231g	P77P				yes						All nt changes PZA-S
c231t	P77P		yes				yes		yes		All nt changes PZA-S
c249a	P83P		yes								All nt changes PZA-S
c249g	P83P		yes		yes						All nt changes PZA-S
c249t	P83P				yes		yes		yes		All nt changes PZA-S
g30c	Q10H	yes		yes							All nt changes PZA-R
g30t	Q10H	yes		yes		yes		yes			All nt changes PZA-R
a366c	Q122H				yes						All nt changes PZA-S
a366t	Q122H								yes		All nt changes PZA-S
c361a	R121R				yes						All nt changes PZA-S
g363a	R121R		yes								All nt changes PZA-S
g363t	R121R						yes		yes		All nt changes PZA-S
c420a	R140R				yes						All nt changes PZA-S
c420t	R140R				yes				yes		All nt changes PZA-S
c444a	R148R				yes						All nt changes PZA-S
c444t	R148R				yes				yes		All nt changes PZA-S
c528g	R176R		yes		yes						All nt changes PZA-S
c528t	R176R		yes				yes		yes		All nt changes PZA-S
c87a	R29R	yes								Inconsistency	R/S depending upon nt change (in vitro vs in vitro)
c87g	R29R				yes					Inconsistency	R/S depending upon nt change (in vitro vs in vitro)
c87t	R29R		yes						yes	Inconsistency	R/S depending upon nt change (in vitro vs in vitro)
c4a	R2R				yes						All nt changes PZA-S
g6a	R2R		yes		yes						All nt changes PZA-S
g6t	R2R						yes		yes		All nt changes PZA-S
c312a	S104R			yes							All nt changes PZA-R	yes
c312g	S104R							yes			All nt changes PZA-R
g492a	S164S				yes					Inconsistency	R/S depending upon nt change (in vitro vs in vivo)
g492c	S164S	yes								Inconsistency	R/S depending upon nt change (in vitro vs in vivo)
g492t	S164S					yes			yes	Inconsistency	R/S depending upon nt change (in vitro vs in vivo)
c537a	S179R				yes						All nt changes PZA-S	yes
c537g	S179R				yes				yes		All nt changes PZA-S
c555a	S185R		yes		yes						All nt changes PZA-S
c555g	S185R		yes		yes		yes		yes		All nt changes PZA-S
c558a	S186S				yes						All nt changes PZA-S
c558g	S186S				yes						All nt changes PZA-S
c558t	S186S								yes		All nt changes PZA-S
g54c	S18S		yes		yes						All nt changes PZA-S
g54t	S18S				yes		yes		yes		All nt changes PZA-S
a94c	S32R			yes						Inconsistency	R/S depending upon nt change (in vivo vs in vivo)
c96a	S32R		yes		yes					Inconsistency	R/S depending upon nt change (in vivo vs in vivo)
c96g	S32R						yes			Inconsistency	R/S depending upon nt change (in vivo vs in vivo)
c195a	S65S		yes	yes						Inconsistency	R/S depending upon nt change (in vivo vs in vivo)	yes
c195g	S65S				yes					Inconsistency	R/S depending upon nt change (in vivo vs in vivo)
c195t	S65S						yes			Inconsistency	R/S depending upon nt change (in vivo vs in vivo)
g198a	S66S		yes		yes						All nt changes PZA-S
g198c	S66S		yes								All nt changes PZA-S
g198t	S66S		yes		yes		yes		yes		All nt changes PZA-S
g201a	S67S		yes		yes					Inconsistency	R/S depending upon nt change (in vivo vs in vivo)
g201t	S67S			yes			yes			Inconsistency	R/S depending upon nt change (in vivo vs in vivo)
a250c	S84R				yes						All nt changes PZA-S
t252a	S84R				yes						All nt changes PZA-S
t252g	S84R								yes		All nt changes PZA-S
g264a	S88S				yes						All nt changes PZA-S
g264c	S88S		yes								All nt changes PZA-S
g264t	S88S		yes				yes		yes		All nt changes PZA-S
a298t	T100S		yes								All nt changes PZA-S
c299g	T100S		yes				yes				All nt changes PZA-S
c300g	T100T		yes		yes						All nt changes PZA-S
c300t	T100T						yes		yes		All nt changes PZA-S
a403t	T135S		yes							Inconsistency	R/S depending upon nt change (in vitro vs in vitro)	yes
c404g	T135S	yes		yes				yes		Inconsistency	R/S depending upon nt change (in vitro vs in vitro)
c405a	T135T		yes		yes					Inconsistency	R/S depending upon nt change (in vitro vs in vitro)
c405g	T135T				yes					Inconsistency	R/S depending upon nt change (in vitro vs in vitro)
c405t	T135T	yes							yes	Inconsistency	R/S depending upon nt change (in vitro vs in vitro)
a457t	T153S		yes								All nt changes PZA-S	yes
c458g	T153S						yes				All nt changes PZA-S
a480g	T160T		yes		yes						All nt changes PZA-S
a480t	T160T						yes		yes		All nt changes PZA-S
c501a	T167T				yes					Inconsistency	R/S depending upon nt change (in vivo vs in vivo)
c501g	T167T		yes		yes					Inconsistency	R/S depending upon nt change (in vivo vs in vivo)
c501t	T167T			yes			yes			Inconsistency	R/S depending upon nt change (in vivo vs in vivo)
a502t	T168S	yes									All nt changes PZA-R
c503g	T168S					yes					All nt changes PZA-R
c504a	T168T		yes		yes						All nt changes PZA-S
c504t	T168T		yes		yes		yes		yes		All nt changes PZA-S
a529t	T177S		yes		yes						All nt changes PZA-S
c530g	T177S				yes		yes		yes		All nt changes PZA-S
c531a	T177T	yes									All nt changes PZA-R
c531g	T177T	yes		yes							All nt changes PZA-R
c531t	T177T					yes		yes			All nt changes PZA-R
a139t	T47S	yes								Inconsistency	R/S depending upon nt change (in vitro vs in vitro)	yes
c140g	T47S		yes	yes				yes		Inconsistency	R/S depending upon nt change (in vitro vs in vitro)
a226t	T76S	yes		yes						Inconsistency	R/S depending upon nt change (in vivo vs in vivo)
c227g	T76S				yes	yes				Inconsistency	R/S depending upon nt change (in vivo vs in vivo)
t228a	T76T		yes		yes					Inconsistency	R/S depending upon nt change (in vitro vs in vitro)	yes
t228c	T76T	yes							yes	Inconsistency	R/S depending upon nt change (in vitro vs in vitro)
g261a	T87T		yes		yes					Inconsistency	R/S depending upon nt change (in vivo vs in vivo)
g261c	T87T		yes		yes					Inconsistency	R/S depending upon nt change (in vivo vs in vivo)
g261t	T87T			yes			yes			Inconsistency	R/S depending upon nt change (in vivo vs in vivo)
c384g	V128V				yes						All nt changes PZA-S
c384t	V128V		yes		yes		yes		yes		All nt changes PZA-S
g390a	V130V				yes						All nt changes PZA-S
g390c	V130V				yes						All nt changes PZA-S
g390t	V130V		yes		yes		yes		yes		All nt changes PZA-S
g417a	V139V		yes								All nt changes PZA-S
g417t	V139V				yes		yes		yes		All nt changes PZA-S
g439c	V147L				yes						All nt changes PZA-S
g439t	V147L				yes				yes		All nt changes PZA-S
a441g	V147V		yes		yes						All nt changes PZA-S
a441t	V147V				yes		yes		yes		All nt changes PZA-S
g465a	V155V		yes								All nt changes PZA-S
g465t	V155V						yes				All nt changes PZA-S
g469c	V157L				yes						All nt changes PZA-S
g469t	V157L								yes		All nt changes PZA-S
g471a	V157V			yes						Inconsistency	R/S depending upon nt change (in vivo vs in vivo)
g471t	V157V		yes		yes		yes			Inconsistency	R/S depending upon nt change (in vivo vs in vivo)
g489c	V163V		yes		yes						All nt changes PZA-S
g489t	V163V						yes		yes		All nt changes PZA-S
c540a	V180V		yes		yes						All nt changes PZA-S
c540g	V180V		yes		yes						All nt changes PZA-S
c540t	V180V		yes		yes		yes		yes		All nt changes PZA-S
t549a	V183V	yes			yes					Inconsistency	R/S depending upon nt change (in vitro vs in vivo)
t549g	V183V					yes			yes	Inconsistency	R/S depending upon nt change (in vitro vs in vivo)
g61c	V21L				yes						All nt changes PZA-S
g61t	V21L								yes		All nt changes PZA-S
c132a	V44V				yes						All nt changes PZA-S
c132t	V44V								yes		All nt changes PZA-S
g135c	V45V				yes						All nt changes PZA-S
g135t	V45V				yes				yes		All nt changes PZA-S
c219a	V73V		yes		yes						All nt changes PZA-S
c219t	V73V						yes		yes		All nt changes PZA-S
c21a	V7V		yes		yes					Inconsistency	R/S depending upon nt change (in vitro vs in vitro)
c21g	V7V	yes								Inconsistency	R/S depending upon nt change (in vitro vs in vitro)
c21t	V7V		yes		yes				yes	Inconsistency	R/S depending upon nt change (in vitro vs in vitro)
g277c	V93L	yes									All nt changes PZA-R	yes
g277t	V93L					yes					All nt changes PZA-R
g279a	V93V		yes		yes					Inconsistency	R/S depending upon nt change (in vivo vs in vivo)
g279c	V93V		yes							Inconsistency	R/S depending upon nt change (in vivo vs in vivo)
g279t	V93V			yes			yes			Inconsistency	R/S depending upon nt change (in vivo vs in vivo)
g25c	V9L	yes			yes					Inconsistency	R/S depending upon nt change (in vitro vs in vitro)
g25t	V9L		yes		yes				yes	Inconsistency	R/S depending upon nt change (in vitro vs in vitro)
g27a	V9V				yes					Inconsistency	R/S depending upon nt change (in vitro vs in vitro)
g27c	V9V	yes		yes						Inconsistency	R/S depending upon nt change (in vitro vs in vitro)
g27t	V9V		yes	yes						Inconsistency	R/S depending upon nt change (in vitro vs in vitro)
g356a	W119*	yes		yes							All nt changes PZA-R	yes
g357a	W119*			yes		yes		yes			All nt changes PZA-R
g357c	W119C		yes								All nt changes PZA-S	yes
g357t	W119C		yes				yes				All nt changes PZA-S
t355a	W119R	yes									All nt changes PZA-R	yes
t355c	W119R	yes		yes		yes		yes			All nt changes PZA-R
g203a	W68*	yes		yes							All nt changes PZA-R	yes
g204a	W68*	yes		yes		yes		yes			All nt changes PZA-R
t202a	W68R	yes									All nt changes PZA-R	yes
t202c	W68R	yes				yes					All nt changes PZA-R
c285a	Y95*	yes		yes							All nt changes PZA-R	yes
c285g	Y95*	yes		yes		yes		yes			All nt changes PZA-R
c297a	Y99*	yes		yes							All nt changes PZA-R	yes
c297g	Y99*	yes		yes		yes		yes			All nt changes PZA-R

## Sheet: iBCV vs Final classification
Based on N of variants, NOT mutations
Grading system		ERJ 2017 iBCV		Initial classification	Final classification proposed				Overall Final interpretation
		N	%		Category breakdown	N	%		Category	N	%
Associated with PZA-R, high confidence	10	264	41.5094	A	mutation NOT associated with resistance	0	0		A - Mutation associated with resistance	271	42.6
					mutation likely NOT associated with resistance	0	0		B - Mutation likely associated with resistance	219	34.4
					inconclusive evidence	0	0		C - Inconclusive evidence	122	19.2
					mutation likely associated with resistance	7	1.10063		D - Mutation likely NOT associated with resistance	7	1.1
					mutation associated with resistance	257	40.4088		E - Mutation NOT associated with resistance	3	0.5
Associated with PZA-R, moderate confidence	5	6	0.943396	A	mutation NOT associated with resistance	0	0		WT	14	2.2
					mutation likely NOT associated with resistance	0	0		tot	636	100
					inconclusive evidence	0	0
					mutation likely associated with resistance	0	0
					mutation associated with resistance	6	0.943396
Associated with PZA-R, minimal confidence	1	2	0.314465	B	mutation NOT associated with resistance	0	0
					mutation likely NOT associated with resistance	0	0
					inconclusive evidence	0	0
					mutation likely associated with resistance	1	0.157233
					mutation associated with resistance	1	0.157233
Indeterminate	inder	345	54.2453	C	mutation NOT associated with resistance	0	0
					mutation likely NOT associated with resistance	7	1.10063
					inconclusive evidence	122	19.1824
					mutation likely associated with resistance	210	33.0189
					mutation associated with resistance	6	0.943396
not applicable		0	0	D	mutation NOT associated with resistance	0	0
					mutation likely NOT associated with resistance	0	0
					inconclusive evidence	0	0
					mutation likely associated with resistance	0	0
					mutation associated with resistance	0	0
NOT associated with PZA-R	0	5	0.786164	E	mutation NOT associated with resistance	3	0.471698
					mutation likely NOT associated with resistance	0	0
					inconclusive evidence	0	0
					mutation likely associated with resistance	1	0.157233
					mutation associated with resistance	1	0.157233
Wild-type	WT	14	2.20126	WT	WT	14	2.20126
	tot	636	100			636	100

## Sheet: Performance characteristics
Calculations were done using isolates numbers from the Combined dataset (ref columns R and S, spreadsheet "Detailed dataset")											Detection of resistance
												TP	FP	FN	TN						TP	FP	FN	TN						TP	FP	FN	TN						TP	FP	FN	TN						TP	FP
Initial classification with reference: pDST
		Associated with R (A)	Likely associated with R (B)	Inconclusive evidence (C)	Likely NOT associated (D)	NOT associated (E)	WT (including silent)				A	Found in R	Found in S	Missing in R	Missing in S	Tot R	Tot S	Tot		B	Found in R	Found in S	Missing in R	Missing in S	Tot R	Tot S	Tot		C	Found in R	Found in S	Missing in R	Missing in S	Tot R	Tot S	Tot		A+B	Found in R	Found in S	Missing in R	Missing in S	Tot R	Tot S	Tot		A+B+C	Found in R	Found in S
	N of DR isolates	1309	34	799	0	43	409	2594				1309	67	1285	2748	2594	2815	5409			34	16	2560	2799	2594	2815	5409			799	167	1795	2648	2594	2815	5409			1343	83	1251	2732	2594	2815	5409			2142	250
	N of DS isolates	67	16	167	0	221	2344	2815
	tot	1376	50	966	0	264	2753		5409			Estimate		Lower-Upper 95% CIs							Estimate		Lower-Upper 95% CIs							Estimate		Lower-Upper 95% CIs							Estimate		Lower-Upper 95% CIs							Estimate
	tot N of MUT	2656						5409			Sensitivity	0.5046		48.54-52.38						Sensitivity	0.01311		0.9395-1.826						Sensitivity	0.308		29.05-32.61						Sensitivity	0.5177		49.85-53.69						Sensitivity	0.8258
	% on tot MUT	0.518072	0.0188253	0.363705	0	0.0993976	1		5409		Specificity	0.9762		96.99-98.12						Specificity	0.9943		99.08-99.65						Specificity	0.9407		93.13-94.88						Specificity	0.9705		96.36-97.62						Specificity	0.9112
											PPV	0.9513		93.86-96.15						PPV	0.68		54.19-79.24						PPV	0.8271		80.20-84.97						PPV	0.9418		92.84-95.28						PPV	0.8955
											NPV	0.6814		66.68-69.56						NPV	0.5223		50.89-53.57						NPV	0.596		58.15-61.03						NPV	0.6859		67.13-70.01						NPV	0.8502
											Diagnostic accuracy	0.75		73.83-76.14						Diagnostic accuracy	0.5238		51.04-53.70						Diagnostic accuracy	0.6373		62.44-65.00						Diagnostic accuracy	0.7534		74.17-76.47						Diagnostic accuracy	0.8702
											Positive LR	21.2		20.56-21.86						Positive LR	2.306		0.002658-200						Positive LR	5.192		5.103-5.282						Positive LR	17.56		17.13-18.00						Positive LR	9.298
											Negative LR	0.5075		0.5067-0.5082						Negative LR	0.9925		0.9918-0.9933						Negative LR	0.7356		0.7348-0.7365						Negative LR	0.4969		0.4961-0.4977						Negative LR	0.1912
											Diagnostic Odds	41.78		32.40-53.88						Diagnostic Odds	2.323		1.279-4.219						Diagnostic Odds	7058		5.912-8.426						Diagnostic Odds	35.34		28.03-44.54						Diagnostic Odds	48.62
Initial classification with reference: pDST+all group A and B mutations
		Associated with R (A)	Likely associated with R (B)	Inconclusive evidence (C)	Likely NOT associated (D)	NOT associated (E)	WT (including silent)				A	Found in R	Found in S	Missing in R	Missing in S	Tot R	Tot S	Tot		B	Found in R	Found in S	Missing in R	Missing in S	Tot R	Tot S	Tot		C	Found in R	Found in S	Missing in R	Missing in S	Tot R	Tot S	Tot		A+B	Found in R	Found in S	Missing in R	Missing in S	Tot R	Tot S	Tot		A+B+C	Found in R	Found in S
	N of DR isolates	1376	50	799	0	43	409	2677				1376	0	1301	2732	2677	2732	5409			50	0	2627	2732	2677	2732	5409			799	167	1878	2565	2677	2732	5409			1426	0	1251	2732	2677	2732	5409			2225	167
	N of DS isolates	0	0	167	0	221	2344	2732
	tot	1376	50	966	0	264	2753		5409			Estimate		Lower-Upper 95% CIs							Estimate		Lower-Upper 95% CIs							Estimate		Lower-Upper 95% CIs							Estimate		Lower-Upper 95% CIs							Estimate
	tot N of MUT	2656						5409			Sensitivity	0.514		49.51-53.29						Sensitivity	0.01868		1.420-2.454						Sensitivity	0.2985		28.14-31.61						Sensitivity	0.5327		51.38-55.15						Sensitivity	0.8312
	% on tot MUT	0.518072	0.0188253	0.363705	0	0.0993976	1		5409		Specificity	1		99.86-100.00						Specificity	1		99.89-100.00						Specificity	0.9389		92.93-94.73						Specificity	1		99.86-100.00						Specificity	0.9389
											PPV	1		99.72-100.00						PPV	1		92.86-100.00						PPV	0.8271		80.20-84.97						PPV	1		99.73-100.00						PPV	0.9302
											NPV	0.6774		66.28-69.17						NPV	0.5098		49.64-52.32						NPV	0.5773		56.27-59.18						NPV	0.6859		67.13-70.01						NPV	0.8502
											Diagnostic accuracy	0.7595		74.79-77.07						Diagnostic accuracy	0.5143		50.10-52.76						Diagnostic accuracy	0.6219		60.89-63.48						Diagnostic accuracy	0.7687		75.73-77.98						Diagnostic accuracy	0.8856
											Positive LR	undefined		?-undefined						Positive LR	undefined		?-undefined						Positive LR	4.883		4.798-4.969						Positive LR	undefined		?-undefined						Positive LR	13.6
											Negative LR	0.486		0.4853-0.4867						Negative LR	0.9813		0.9806-0.9821						Negative LR	0.7472		0.7464-0.7480						Negative LR	0.4673		0.4666-0.468						Negative LR	0.1798
											Diagnostic Odds	undefined		?-undefined						Diagnostic Odds	undefined		?-undefined						Diagnostic Odds	6.535		5.474-7.801						Diagnostic Odds	undefined		?-undefined						Diagnostic Odds	75.61
Final classification with reference: pDST
		Associated with R (A)	Likely associated with R (B)	Inconclusive evidence (C)	Likely NOT associated (D)	NOT associated (E)	WT (including silent)				A	Found in R	Found in S	Missing in R	Missing in S	Tot R	Tot S	Tot		B	Found in R	Found in S	Missing in R	Missing in S	Tot R	Tot S	Tot		C	Found in R	Found in S	Missing in R	Missing in S	Tot R	Tot S	Tot		A+B	Found in R	Found in S	Missing in R	Missing in S	Tot R	Tot S	Tot		A+B+C	Found in R	Found in S
	N of DR isolates	1266	741	160	8	10	409	2594				1266	129	1328	2686	2594	2815	5409			741	128	1853	2687	2594	2815	5409			160	52	2434	2763	2594	2815	5409			2007	257	587	2558	2594	2815	5409			2167	309
	N of DS isolates	129	128	52	11	151	2344	2815
	tot	1395	869	212	19	161	2753		5409			Estimate		Lower-Upper 95% CIs							Estimate		Lower-Upper 95% CIs							Estimate		Lower-Upper 95% CIs							Estimate		Lower-Upper 95% CIs							Estimate
	tot N of MUT	2656						5409			Sensitivity	0.488		46.88-50.73						Sensitivity	0.2857		26.86-30.34						Sensitivity	0.0617		5.306-7.160						Sensitivity	0.7737		75.72-78.94						Sensitivity	0.8354
	% on tot MUT	0.525226	0.327184	0.0798193	0.00715361	0.0606175	1		5409		Specificity	0.9542		94.58-96.13						Specificity	0.9545		94.62-96.16						Specificity	0.9815		97.59-98.59						Specificity	0.9087		89.75-91.88						Specificity	0.8902
											PPV	0.9075		89.12-92.16						PPV	0.8527		82.76-87.47						PPV	0.7547		69.26-80.78						PPV	0.8865		87.28-89.89						PPV	0.8752
											NPV	0.6692		65.44-68.35						NPV	0.5919		57.75-60.61						NPV	0.5317		51.81-54.52						NPV	0.8134		79.94-82.66						NPV	0.8544
											Diagnostic accuracy	0.7306		71.87-74.23						Diagnostic accuracy	0.6338		62.08-64.65						Diagnostic accuracy	0.5404		52.71-55.36						Diagnostic accuracy	0.844		83.40-85.34						Diagnostic accuracy	0.8639
											Positive LR	10.65		10.47-10.83						Positive LR	6.282		6.146-6.422						Positive LR	3.339		2.669-4.178						Positive LR	8.475		8.408-8.542						Positive LR	7.61
											Negative LR	0.5365		0.5357-0.5373						Negative LR	0.7484		0.7476-0.7492						Negative LR	0.956		0.9552-0.9568						Negative LR	0.249		0.2482-0.2499						Negative LR	0.1849
											Diagnostic Odds	19.85		16.37-24.07						Diagnostic Odds	8.395		6.895-10.22						Diagnostic Odds	3.493		2.542-4.798						Diagnostic Odds	34.03		29.06-39.85						Diagnostic Odds	41.16
Final classification with reference: pDST+group A and B mutations with MICs likely close to CC
		Associated with R (A)	Likely associated with R (B)	Inconclusive evidence (C)	Likely NOT associated (D)	NOT associated (E)	WT (including silent)				A	Found in R	Found in S	Missing in R	Missing in S	Tot R	Tot S	Tot		B	Found in R	Found in S	Missing in R	Missing in S	Tot R	Tot S	Tot		C	Found in R	Found in S	Missing in R	Missing in S	Tot R	Tot S	Tot		A+B	Found in R	Found in S	Missing in R	Missing in S	Tot R	Tot S	Tot		A+B+C	Found in R	Found in S
	N of DR isolates	1338	797	160	8	10	409	2722				1338	57	1384	2630	2722	2687	5409			797	72	1925	2615	2722	2687	5409			160	52	2562	2635	2722	2687	5409			2135	129	587	2558	2722	2687	5409			2295	181
	N of DS isolates	57	72	52	11	151	2344	2687
	tot	1395	869	212	19	161	2753		5409			Estimate		Lower-Upper 95% CIs							Estimate		Lower-Upper 95% CIs							Estimate		Lower-Upper 95% CIs							Estimate		Lower-Upper 95% CIs							Estimate
	tot N of MUT	2656						5409			Sensitivity	0.4916		47.28-51.03						Sensitivity	0.2928		27.60-31.02						Sensitivity	0.0588		5.055-6.825						Sensitivity	0.7843		76.85-79.94						Sensitivity	0.8431
	% on tot MUT	0.525226	0.327184	0.0798193	0.00715361	0.0606175	1		5409		Specificity	0.9788		97.26-98.36						Specificity	0.9732		96.64-97.87						Specificity	0.9806		97.47-98.52						Specificity	0.952		94.32-95.94						Specificity	0.9326
											PPV	0.9591		94.74-96.83						PPV	0.9171		89.69-93.37						PPV	0.7547		69.26-80.78						PPV	0.943		93.27-95.18						PPV	0.9269
											NPV	0.6552		64.04-66.98						NPV	0.576		56.16-59.03						NPV	0.507		49.34-52.06						NPV	0.8134		79.94-82.66						NPV	0.8544
											Diagnostic accuracy	0.7336		72.16-74.52						Diagnostic accuracy	0.6308		61.79-64.36						Diagnostic accuracy	0.5167		50.34-53.00						Diagnostic accuracy	0.8676		85.83-87.64						Diagnostic accuracy	0.8876
											Positive LR	23.17		22.35-24.02						Positive LR	10.93		10.57-11.30						Positive LR	3.037		2.404-3.838						Positive LR	16.34		16.09-16.59						Positive LR	12.52
											Negative LR	0.5195		0.5187-0.5202						Negative LR	0.7267		0.7259-0.7274						Negative LR	0.9598		0.9590-0.9605						Negative LR	0.2265		0.2258-0.2273						Negative LR	0.1682
											Diagnostic Odds	44.61		33.95-58.61						Diagnostic Odds	15.04		11.72-19.27						Diagnostic Odds	3.165		2.304-4.347						Diagnostic Odds	72.12		59.10-88.01						Diagnostic Odds	74.41
Final classification with reference: pDST+all group A and B mutations
		Associated with R (A)	Likely associated with R (B)	Inconclusive evidence (C)	Likely NOT associated (D)	NOT associated (E)	WT (including silent)				A	Found in R	Found in S	Missing in R	Missing in S	Tot R	Tot S	Tot		B	Found in R	Found in S	Missing in R	Missing in S	Tot R	Tot S	Tot		C	Found in R	Found in S	Missing in R	Missing in S	Tot R	Tot S	Tot		A+B	Found in R	Found in S	Missing in R	Missing in S	Tot R	Tot S	Tot		A+B+C	Found in R	Found in S
	N of DR isolates	1395	869	160	8	10	409	2851				1395	0	1456	2558	2851	2558	5409			869	0	1982	2558	2851	2558	5409			160	52	2691	2506	2851	2558	5409			2264	0	587	2558	2851	2558	5409			2424	52
	N of DS isolates	0	0	52	11	151	2344	2558
	tot	1395	869	212	19	161	2753		5409			Estimate		Lower-Upper 95% CIs							Estimate		Lower-Upper 95% CIs							Estimate		Lower-Upper 95% CIs							Estimate		Lower-Upper 95% CIs							Estimate
	tot N of MUT	2656						5409			Sensitivity	0.4893		47.10-50.77						Sensitivity	0.3048		28.82-32.20						Sensitivity	0.05612		4.825-6.518						Sensitivity	0.7941		77.89-80.85						Sensitivity	0.8502
	% on tot MUT	0.525226	0.327184	0.0798193	0.00715361	0.0606175	1		5409		Specificity	1		99.85-100.00						Specificity	1		99.85-100.00						Specificity	0.9797		97.34-98.45						Specificity	1		99.85-100.00						Specificity	0.9797
											PPV	1		99.73-100.00						PPV	1		99.56-100.00						PPV	0.7547		69.26-80.78						PPV	1		99.83-100.00						PPV	0.979
											NPV	0.6373		62.23-65.20						NPV	0.5634		54.90-57.78						NPV	0.4822		46.86-49.58						NPV	0.8134		79.94-82.66						NPV	0.8544
											Diagnostic accuracy	0.7308		71.88-74.25						Diagnostic accuracy	0.6336		62.06-64.63						Diagnostic accuracy	0.4929		47.96-50.62						Diagnostic accuracy	0.8915		88.29-89.95						Diagnostic accuracy	0.9114
											Positive LR	undefined		?-undefined						Positive LR	undefined		?-undefined						Positive LR	2.761		2.164-3.523						Positive LR	undefined		?-undefined						Positive LR	41.82
											Negative LR	0.5107		0.5100-0.5114						Negative LR	0.6952		0.6945-0.6959						Negative LR	0.9635		0.9627-0.9642						Negative LR	0.2059		0.2052-0.2066						Negative LR	0.1529
											Diagnostic Odds	undefined		?-undefined						Diagnostic Odds	undefined		?-undefined						Diagnostic Odds	2.865		2.086-3.936						Diagnostic Odds	undefined		?-undefined						Diagnostic Odds	273.6
[truncated: 37 more columns]

## Sheet: Final mutation interpretation
	The number of mutations does not correspond to the number of variants as variants were grouped according to the expert rules. Any wild-type strain or strain with only a synonymous mutation should be interpreted as a group E mutation. Group C mutations were not listed as any mutation that does fall into the other groups has, by definition, insufficient evidence (i.e. even novel non-silent mutation…
	A - mutation associated with R	B - mutation likely associated with R	D - mutation likely neutral	E - mutation neutral
	a-11g	t-12c	V45A	I6L
	A3E	a-11c	T114M	L35R
	I6T	t-7c	R154S
	V7G	t-7g	Any mutation upstream pos. -40
	D8G	M1I
	Q10P	M1K
	Q10R	M1T
	D12A	L4S
	D12N	L4W
	C14R	I5N
	Y34D	I5T
	T47A	I6M
	K48T	V7A
	D49G	V7F
	H51Q	D8A
	P54L	D8E
	H57D	D8N
	H57R	D8Y
	H57Y	V9G
	F58S	Q10K
	D63G	D12E
	S67P	D12G
	W68G	D12H
	W68R	F13S
	H71D	C14W
	H71Y	C14Y
	C72R	G17C
	H82R	G17D
	L85P	L19P
	L85R	V21A
	F94S	V21G
	G97D	G24D
	G97S	L27P
	Y103H	I31S
	S104R	I31T
	G108R	L35P
	L120P	Y41H
	V128G	H43P
	T135N	V44G
	T135P	A46E
	C138R	A46V
	V139A	T47P
	V139G	K48E
	V139L	D49A
	Q141P	D49E
	T142A	D49N
	T142K	D49V
	T142M	D49Y
	A146V	H51D
	L151S	H51N
	L172P	H51P
	M175V	H51R
	indel - A178del+S179del (inframe)	H51Y
	V180G	P54Q
	Any frameshift mutation	P54R
	Any premature stop codon	P54S
		P54T
		H57L
		H57N
		H57P
		H57Q
		F58L
		S59F
		S59P
		P62L
		P62Q
		P62R
		P62S
		D63A
		D63H
		W68C
		W68L
		P69L
		H71Q
		H71R
		C72W
		C72Y
		T76I
		T76P
		G78C
		G78D
		F81C
		F81S
		F81V
		H82D
		H82L
		L85Q
		V93L
		F94C
		F94L
		K96E
		K96M
		K96N
		K96Q
		K96R
		K96T
		G97A
		G97C
		G97R
		T100P
		A102P
		A102T
		A102V
		Y103C
		Y103D
		S104C
		G105D
		G105V
		G108V
		T114P
		L116R
		W119G
		W119L
		L120Q
		R121P
		R123P
		G124S
		V125D
		V125F
		V125G
		V130A
		V130G
		G132A
		G132C
		G132D
		G132R
		G132S
		G132V
		I133N
		I133T
		A134V
		D136G
		D136H
		D136Y
		H137D
		H137P
		H137R
		C138S
		C138W
		C138Y
		V139M
		R140P
		A143G
		A146E
		A146P
		T153N
		R154G
		V155E
		V155G
		V155M
		L156P
		V157G
		L159P
		L159R
		L159V
		T160A
		T160K
		T160P
		A161P
		G162D
		G162V
		V163A
		S164P
		T167I
		T168I
		A170V
		A171T
		E174G
		M175I
		M175T
		V180A
		V180F
		L182S
		C184R
		Stop187R
		W119R
		W119S
		Any inframe mutation
